# Supplementary material for: Crucial Role of Elovl6 in Chondrocyte Growth and Differentiation during Growth Plate Development in Mice
Source: PLoS One. 2016 Jul 28;11(7):e0159375. doi: 10.1371/journal.pone.0159375 (PMC4965081; doi:10.1371/journal.pone.0159375)
Supplement: S1 Table — All the genes are listed, which were either up- or down-regulated by more than 21.5-fold in Elovl6-/- vs. control primary chondrocytes. (XLSX) [file pone.0159375.s004.xlsx]

## Sheet: Sheet1
S1 Table. Microarray analysis of control and Elovl6-/- primary chondrocytes
FeatureNum	Description	Log2 Ratio	Base (Control) gScale Signal	Exp(Elovl6KO) gScale Signal	ProbeID	Primary Accession	Gene Symbol	Genbank Accession	Cytoband	UniGeneID	Entrez GeneID	GO	EnsemblID	TIGRID	KEGG Pathway	KEGG Pathway ID	KEGG Link
32981	Mus musculus collagen, type X, alpha 1 (Col10a1), mRNA [NM_009925]	6.88786	930.17	110158	A_55_P2089520	NM_009925	Col10a1	NM_009925	mm|10qB1	Mm.443177	12813	GO:0001958(endochondral ossification)|GO:0005576(extracellular region)|GO:0005578(proteinaceous extracellular matrix)|GO:0005581(collagen)|GO:0005938(cell cortex)|GO:0051216(cartilage development)	ENSMUST00000105511	TC1586596
29778	Mus musculus solute carrier family 2 (facilitated glucose transporter), member 5 (Slc2a5), mRNA [NM_019741]	5.4626	54.0373	2382.87	A_51_P514405	NM_019741	Slc2a5	NM_019741	mm|4qE2	Mm.260220	56485	GO:0005215(transporter activity)|GO:0005353(fructose transmembrane transporter activity)|GO:0005355(glucose transmembrane transporter activity)|GO:0006810(transport)|GO:0008643(carbohydrate transport)|GO:0015755(fructose transport)|GO:0015758(glucose transport)|GO:0016020(membrane)|GO:0016021(integral to membrane)|GO:0022857(transmembrane transporter activity)|GO:0022891(substrate-specific transm…	ENSMUST00000030826	TC1774572	Carbohydrate digestion and absorption	mmu04973
34005	Mus musculus coagulation factor XIII, A1 subunit (F13a1), transcript variant 1, mRNA [NM_028784]	5.37006	716.938	29650.4	A_51_P507801	NM_028784	F13a1	NM_028784	mm|13qA3.3	Mm.235105	74145	GO:0003810(protein-glutamine gamma-glutamyltransferase activity)|GO:0005576(extracellular region)|GO:0005737(cytoplasm)|GO:0007596(blood coagulation)|GO:0007599(hemostasis)|GO:0016740(transferase activity)|GO:0016746(transferase activity, transferring acyl groups)|GO:0018149(peptide cross-linking)|GO:0046872(metal ion binding)	ENSMUST00000037491	TC1575865	Complement and coagulation cascades	mmu04610
5292	Mus musculus otogelin (Otog), mRNA [NM_013624]	5.3366	57.0363	2304.78	A_51_P242687	NM_013624	Otog	NM_013624	mm|7qB4	Mm.8020	18419	GO:0005198(structural molecule activity)|GO:0005576(extracellular region)|GO:0005578(proteinaceous extracellular matrix)|GO:0005829(cytosol)|GO:0005886(plasma membrane)|GO:0007155(cell adhesion)|GO:0007596(blood coagulation)|GO:0007605(sensory perception of sound)|GO:0008344(adult locomotory behavior)|GO:0016020(membrane)|GO:0046373(L-arabinose metabolic process)|GO:0046556(alpha-N-arabinofuranos…	ENSMUST00000164538	TC1589117
8565	Mus musculus N-acetyltransferase 8 (GCN5-related, putative) (Nat8), mRNA [NM_023455]	5.30365	100.997	3989.01	A_51_P479230	NM_023455	Nat8	NM_023455	mm|6qC3	Mm.154782	68396	GO:0001702(gastrulation with mouth forming second)|GO:0005715(late recombination nodule)|GO:0005783(endoplasmic reticulum)|GO:0005794(Golgi apparatus)|GO:0007162(negative regulation of cell adhesion)|GO:0007275(multicellular organismal development)|GO:0007369(gastrulation)|GO:0008080(N-acetyltransferase activity)|GO:0008152(metabolic process)|GO:0016020(membrane)|GO:0016021(integral to membrane)|…	ENSMUST00000032073	TC1585752
38341	Mus musculus carbonic anhydrase 6 (Car6), mRNA [NM_009802]	5.10172	1110.55	38133.5	A_55_P2004370	NM_009802	Car6	NM_009802	mm|4qE2	Mm.232523	12353	GO:0003674(molecular_function)|GO:0004089(carbonate dehydratase activity)|GO:0005576(extracellular region)|GO:0005615(extracellular space)|GO:0005737(cytoplasm)|GO:0006730(one-carbon metabolic process)|GO:0008150(biological_process)|GO:0008152(metabolic process)|GO:0008270(zinc ion binding)|GO:0016829(lyase activity)|GO:0046872(metal ion binding)	ENSMUST00000030817	TC1573909	Nitrogen metabolism	mmu00910
33929	Mus musculus lipocalin 2 (Lcn2), mRNA [NM_008491]	5.02269	459.285	14930.1	A_55_P2070869	NM_008491	Lcn2	NM_008491	mm|2qB	Mm.9537	16819	GO:0002020(protease binding)|GO:0005215(transporter activity)|GO:0005506(iron ion binding)|GO:0005515(protein binding)|GO:0005576(extracellular region)|GO:0005615(extracellular space)|GO:0005737(cytoplasm)|GO:0005829(cytosol)|GO:0006810(transport)|GO:0006811(ion transport)|GO:0006915(apoptotic process)|GO:0009615(response to virus)|GO:0009635(response to herbicide)|GO:0010628(positive regulation …	ENSMUST00000144569	TC1573315
5407	Mus musculus aldo-keto reductase family 1, member B7 (Akr1b7), mRNA [NM_009731]	5.00629	47.235	1518.13	A_51_P331288	NM_009731	Akr1b7	NM_009731	mm|6qB1	Mm.482073	11997	GO:0004032(alditol:NADP+ 1-oxidoreductase activity)|GO:0005737(cytoplasm)|GO:0005739(mitochondrion)|GO:0016491(oxidoreductase activity)|GO:0044255(cellular lipid metabolic process)|GO:0055114(oxidation-reduction process)	ENSMUST00000007449	TC1583253	Pentose and glucuronate interconversions // Fructose and mannose metabolism // Galactose metabolism // Glycerolipid metabolism // Pyruvate metabolism // Metabolic pathways	mmu00040 // mmu00051 // mmu00052 // mmu00561 // mmu00620 // mmu01100
18349	Mus musculus protein phosphatase with EF hand calcium-binding domain 1 (Ppef1), mRNA [NM_011147]	4.97843	37.9752	1197.18	A_52_P567200	NM_011147	Ppef1	NM_011147	mm|XqF4	Mm.296779	237178	GO:0004721(phosphoprotein phosphatase activity)|GO:0004722(protein serine/threonine phosphatase activity)|GO:0005506(iron ion binding)|GO:0005509(calcium ion binding)|GO:0016311(dephosphorylation)|GO:0016787(hydrolase activity)|GO:0030145(manganese ion binding)|GO:0046872(metal ion binding)|GO:0050906(detection of stimulus involved in sensory perception)	ENSMUST00000071204
28931	Mus musculus zinc finger, CCHC domain containing 12 (Zcchc12), mRNA [NM_028325]	4.90245	42.9557	1284.71	A_55_P2072233	NM_028325	Zcchc12	NM_028325	mm|XqA3.3	Mm.297698	72693	GO:0003676(nucleic acid binding)|GO:0005515(protein binding)|GO:0005634(nucleus)|GO:0006351(transcription, DNA-dependent)|GO:0006355(regulation of transcription, DNA-dependent)|GO:0008270(zinc ion binding)|GO:0016607(nuclear speck)|GO:0030374(ligand-dependent nuclear receptor transcription coactivator activity)|GO:0030509(BMP signaling pathway)|GO:0032183(SUMO binding)|GO:0046872(metal ion bindin…	ENSMUST00000115256	TC1580586
18009	Mus musculus myosin, heavy polypeptide 8, skeletal muscle, perinatal (Myh8), mRNA [NM_177369]	4.58648	43.2756	1039.71	A_51_P143296	NM_177369	Myh8	NM_177369	mm|11qB3	Mm.340163	17885	GO:0000166(nucleotide binding)|GO:0003774(motor activity)|GO:0003779(actin binding)|GO:0005524(ATP binding)|GO:0005634(nucleus)|GO:0005730(nucleolus)|GO:0005737(cytoplasm)|GO:0005925(focal adhesion)|GO:0008152(metabolic process)|GO:0016459(myosin complex)|GO:0032982(myosin filament)	ENSMUST00000019625	TC1575975	Tight junction // Viral myocarditis	mmu04530 // mmu05416
1839	Mus musculus frizzled-related protein (Frzb), mRNA [NM_011356]	4.52556	117.643	2709.54	A_51_P286748	NM_011356	Frzb	NM_011356	mm|2qC3	Mm.427436	20378	GO:0001944(vasculature development)|GO:0005515(protein binding)|GO:0005576(extracellular region)|GO:0005615(extracellular space)|GO:0005737(cytoplasm)|GO:0006357(regulation of transcription from RNA polymerase II promoter)|GO:0007275(multicellular organismal development)|GO:0007420(brain development)|GO:0008285(negative regulation of cell proliferation)|GO:0008406(gonad development)|GO:0010721(ne…	ENSMUST00000028389	TC1576425
14082	Mus musculus troponin C2, fast (Tnnc2), mRNA [NM_009394]	4.50287	106.646	2417.91	A_51_P353232	NM_009394	Tnnc2	NM_009394	mm|2qH3	Mm.1716	21925	GO:0003009(skeletal muscle contraction)|GO:0005509(calcium ion binding)|GO:0005861(troponin complex)|GO:0046872(metal ion binding)	ENSMUST00000103095	TC1576365	Calcium signaling pathway	mmu04020
5903	Mus musculus myosin VB (Myo5b), mRNA [NM_201600]	4.4244	101.991	2189.98	A_55_P2096081	NM_201600	Myo5b	NM_201600	mm|18qE2	Mm.260098	17919	GO:0000166(nucleotide binding)|GO:0003774(motor activity)|GO:0003779(actin binding)|GO:0005516(calmodulin binding)|GO:0005524(ATP binding)|GO:0006810(transport)|GO:0015031(protein transport)|GO:0016192(vesicle-mediated transport)|GO:0016459(myosin complex)|GO:0017137(Rab GTPase binding)|GO:0032880(regulation of protein localization)|GO:0035255(ionotropic glutamate receptor binding)|GO:0043005(neu…	ENSMUST00000121875	TC1597431
8805	Mus musculus discs, large homolog 2 (Drosophila) (Dlg2), transcript variant 1, mRNA [NM_011807]	4.42201	60.9518	1306.6	A_52_P89049	NM_011807	Dlg2	NM_011807	mm|7qE1	Mm.257035	23859	GO:0005515(protein binding)|GO:0005737(cytoplasm)|GO:0005886(plasma membrane)|GO:0007268(synaptic transmission)|GO:0008022(protein C-terminus binding)|GO:0010923(negative regulation of phosphatase activity)|GO:0016020(membrane)|GO:0019233(sensory perception of pain)|GO:0019903(protein phosphatase binding)|GO:0030054(cell junction)|GO:0030165(PDZ domain binding)|GO:0030425(dendrite)|GO:0043025(neu…		TC1623215	Hippo signaling pathway	mmu04390
13117	Mus musculus advillin (Avil), mRNA [NM_009635]	4.41596	385.541	8230.11	A_51_P166339	NM_009635	Avil	NM_009635	mm|10qD3	Mm.10739	11567	GO:0003779(actin binding)|GO:0005515(protein binding)|GO:0005737(cytoplasm)|GO:0005856(cytoskeleton)|GO:0006950(response to stress)|GO:0007010(cytoskeleton organization)|GO:0007015(actin filament organization)|GO:0010976(positive regulation of neuron projection development)|GO:0042995(cell projection)|GO:0051693(actin filament capping)|GO:0060271(cilium morphogenesis)	ENSMUST00000129173	TC1718310
55394	Mus musculus collagen, type VIII, alpha 2 (Col8a2), mRNA [NM_199473]	4.33252	403.41	8127.66	A_55_P1960631	NM_199473	Col8a2	NM_199473	mm|4qD2.2	Mm.296327	329941	GO:0001525(angiogenesis)|GO:0005576(extracellular region)|GO:0005578(proteinaceous extracellular matrix)|GO:0005581(collagen)|GO:0005604(basement membrane)|GO:0007155(cell adhesion)|GO:0048593(camera-type eye morphogenesis)|GO:0050673(epithelial cell proliferation)	ENSMUST00000070132	TC1580584
17462	Mus musculus retinaldehyde binding protein 1 (Rlbp1), transcript variant 1, mRNA [NM_020599]	4.33048	33.5679	675.351	A_51_P211793	NM_020599	Rlbp1	NM_020599	mm|7qD3	Mm.41653	19771	GO:0005215(transporter activity)|GO:0005502(11-cis retinal binding)|GO:0005622(intracellular)|GO:0005737(cytoplasm)|GO:0006810(transport)|GO:0007601(visual perception)|GO:0019841(retinol binding)|GO:0044297(cell body)|GO:0050896(response to stimulus)	ENSMUST00000053718	TC1579657
47983	Mus musculus SCO-spondin (Sspo), mRNA [NM_173428]	4.31555	50.7652	1010.82	A_51_P104710	NM_173428	Sspo	NM_173428	mm|6qB2.3	Mm.25039	243369	GO:0003674(molecular_function)|GO:0005179(hormone activity)|GO:0005576(extracellular region)|GO:0005737(cytoplasm)|GO:0007155(cell adhesion)|GO:0008150(biological_process)	ENSMUST00000043676	TC1603497
4935	Mus musculus G protein-coupled receptor 84 (Gpr84), mRNA [NM_030720]	4.28758	54.7813	1069.85	A_55_P2044932	NM_030720	Gpr84	NM_030720	mm|15qF3	Mm.160369	80910	GO:0004871(signal transducer activity)|GO:0004930(G-protein coupled receptor activity)|GO:0005886(plasma membrane)|GO:0007165(signal transduction)|GO:0007186(G-protein coupled receptor signaling pathway)|GO:0016020(membrane)|GO:0016021(integral to membrane)	ENSMUST00000079824	TC1585966
32530	Mus musculus epiphycan (Epyc), mRNA [NM_007884]	4.27324	1921.81	37160.6	A_51_P225484	NM_007884	Epyc	NM_007884	mm|10qC3	Mm.148886	13516	GO:0005576(extracellular region)|GO:0005578(proteinaceous extracellular matrix)	ENSMUST00000020094	TC1578872
30270	Mus musculus adipogenin (Adig), mRNA [NM_145635]	4.26524	85.3803	1641.81	A_55_P2042500	NM_145635	Adig	NM_145635	mm|2qH1	Mm.28800	246747	GO:0003674(molecular_function)|GO:0005634(nucleus)|GO:0005737(cytoplasm)|GO:0016020(membrane)|GO:0016021(integral to membrane)|GO:0045600(positive regulation of fat cell differentiation)	ENSMUST00000059889	TC1585330
41555	Mus musculus vitrin (Vit), transcript variant 1, mRNA [NM_028813]	4.21618	48.0004	892.156	A_51_P298107	NM_028813	Vit	NM_028813	mm|17qE3	Mm.292983	74199	GO:0005539(glycosaminoglycan binding)|GO:0005576(extracellular region)|GO:0005578(proteinaceous extracellular matrix)|GO:0005614(interstitial matrix)|GO:0010811(positive regulation of cell-substrate adhesion)|GO:0030198(extracellular matrix organization)|GO:0031012(extracellular matrix)	ENSMUST00000024880	TC1580766
60964	Mus musculus chordin-like 2 (Chrdl2), mRNA [NM_133709]	4.21403	85.1906	1581.04	A_55_P2021689	NM_133709	Chrdl2	NM_133709	mm|7qE2	Mm.285295	69121	GO:0001503(ossification)|GO:0005515(protein binding)|GO:0005576(extracellular region)|GO:0005739(mitochondrion)|GO:0007275(multicellular organismal development)|GO:0030154(cell differentiation)|GO:0030514(negative regulation of BMP signaling pathway)|GO:0051216(cartilage development)	ENSMUST00000032977	NP745854
12855	Mus musculus solute carrier family 6 (neurotransmitter transporter, betaine/GABA), member 12 (Slc6a12), mRNA [NM_133661]	4.17378	195.247	3523.85	A_51_P323812	NM_133661	Slc6a12	NM_133661	mm|6qF1	Mm.274506	14411	GO:0005328(neurotransmitter:sodium symporter activity)|GO:0005332(gamma-aminobutyric acid:sodium symporter activity)|GO:0005887(integral to plasma membrane)|GO:0006810(transport)|GO:0006836(neurotransmitter transport)|GO:0009992(cellular water homeostasis)|GO:0015293(symporter activity)|GO:0016020(membrane)|GO:0016021(integral to membrane)	ENSMUST00000032200	TC1585071
44961	Mus musculus aggrecan (Acan), mRNA [NM_007424]	4.16839	6020.47	108253	A_51_P462271	NM_007424	Acan	NM_007424	mm|7qD3	Mm.358571	11595	GO:0001502(cartilage condensation)|GO:0002063(chondrocyte development)|GO:0005509(calcium ion binding)|GO:0005515(protein binding)|GO:0005540(hyaluronic acid binding)|GO:0005576(extracellular region)|GO:0005578(proteinaceous extracellular matrix)|GO:0005604(basement membrane)|GO:0007155(cell adhesion)|GO:0030166(proteoglycan biosynthetic process)|GO:0030199(collagen fibril organization)|GO:003024…	ENSMUST00000032835	TC1584170
54295	Mus musculus coiled-coil domain containing 155 (Ccdc155), mRNA [NM_201374]	4.16462	123.232	2210.04	A_55_P2070373	NM_201374	Ccdc155	NM_201374	mm|7qB4	Mm.214931	384619	GO:0000781(chromosome, telomeric region)|GO:0003674(molecular_function)|GO:0005509(calcium ion binding)|GO:0005634(nucleus)|GO:0005694(chromosome)|GO:0005794(Golgi apparatus)|GO:0006470(protein dephosphorylation)|GO:0008138(protein tyrosine/serine/threonine phosphatase activity)|GO:0008150(biological_process)|GO:0016020(membrane)|GO:0016021(integral to membrane)|GO:0043231(intracellular membrane-…	ENSMUST00000121017	TC1588675
14948	Mus musculus RIKEN cDNA 3110079O15 gene (3110079O15Rik), mRNA [NM_028473]	4.13956	3395.94	59853.9	A_51_P383293	NM_028473	3110079O15Rik	NM_028473	mm|1qD	Mm.7310	73234	GO:0003674(molecular_function)|GO:0005575(cellular_component)|GO:0008150(biological_process)|GO:0016020(membrane)|GO:0016021(integral to membrane)	ENSMUST00000027476	TC1586608
62295	Mus musculus matrilin 1, cartilage matrix protein (Matn1), mRNA [NM_010769]	4.09789	386.106	6611.43	A_55_P2171221	NM_010769	Matn1	NM_010769	mm|4qD2.3	Mm.271796	17180	GO:0002062(chondrocyte differentiation)|GO:0003429(growth plate cartilage chondrocyte morphogenesis)|GO:0005515(protein binding)|GO:0005576(extracellular region)|GO:0005578(proteinaceous extracellular matrix)|GO:0030500(regulation of bone mineralization)	ENSMUST00000102576	TC1583555
9048	Mus musculus RIKEN cDNA 4933408N05 gene (4933408N05Rik), non-coding RNA [NR_045831]	4.0975	44.0744	754.495	A_55_P2376413	NR_045831	4933408N05Rik	NR_045831	mm|8qE1	Mm.437539	71122		ENSMUST00000139864
47176	Mus musculus chondroadherin (Chad), mRNA [NM_007689]	4.09546	140.517	2402.06	A_51_P480073	NM_007689	Chad	NM_007689	mm|11qD	Mm.440523	12643	GO:0005576(extracellular region)|GO:0005578(proteinaceous extracellular matrix)	ENSMUST00000040418	TC1585912	PI3K-Akt signaling pathway // Focal adhesion // ECM-receptor interaction	mmu04151 // mmu04510 // mmu04512
26094	Mus musculus monooxygenase, DBH-like 1 (Moxd1), mRNA [NM_021509]	4.02364	1400.16	22772.8	A_51_P493987	NM_021509	Moxd1	NM_021509	mm|10qA4	Mm.285934	59012	GO:0003824(catalytic activity)|GO:0004497(monooxygenase activity)|GO:0004500(dopamine beta-monooxygenase activity)|GO:0005507(copper ion binding)|GO:0005783(endoplasmic reticulum)|GO:0006584(catecholamine metabolic process)|GO:0016020(membrane)|GO:0016021(integral to membrane)|GO:0016491(oxidoreductase activity)|GO:0016715(oxidoreductase activity, acting on paired donors, with incorporation or re…	ENSMUST00000095784	TC1578108
58467	Mus musculus CKLF-like MARVEL transmembrane domain containing 5 (Cmtm5), transcript variant 2, mRNA [NM_026066]	3.98404	66.141	1046.61	A_55_P2080860	NM_026066	Cmtm5	NM_026066	mm|14qC3	Mm.41614	67272	GO:0003674(molecular_function)|GO:0005125(cytokine activity)|GO:0005575(cellular_component)|GO:0005615(extracellular space)|GO:0006935(chemotaxis)|GO:0008150(biological_process)|GO:0016020(membrane)|GO:0016021(integral to membrane)	ENSMUST00000037814	TC1738419
62788	Mus musculus CKLF-like MARVEL transmembrane domain containing 5 (Cmtm5), transcript variant 2, mRNA [NM_026066]	3.94491	257.091	3959.33	A_55_P1955437	NM_026066	Cmtm5	NM_026066	mm|14qC3	Mm.41614	67272	GO:0003674(molecular_function)|GO:0005125(cytokine activity)|GO:0005575(cellular_component)|GO:0005615(extracellular space)|GO:0006935(chemotaxis)|GO:0008150(biological_process)|GO:0016020(membrane)|GO:0016021(integral to membrane)
52229	Mus musculus peptidyl arginine deiminase, type II (Padi2), mRNA [NM_008812]	3.92628	204.696	3111.99	A_55_P2074656	NM_008812	Padi2	NM_008812	mm|4qD3	Mm.2296	18600	GO:0004668(protein-arginine deiminase activity)|GO:0005509(calcium ion binding)|GO:0005737(cytoplasm)|GO:0006464(cellular protein modification process)|GO:0016787(hydrolase activity)|GO:0018101(peptidyl-citrulline biosynthetic process from peptidyl-arginine)	ENSMUST00000030765	TC1672128
41777	Mus musculus brain expressed X-linked 2 (Bex2), mRNA [NM_009749]	3.90994	223.008	3352.2	A_51_P237668	NM_009749	Bex2	NM_009749	mm|XqF1	Mm.94160	12069	GO:0005634(nucleus)|GO:0005737(cytoplasm)|GO:0006915(apoptotic process)|GO:0007049(cell cycle)|GO:0042981(regulation of apoptotic process)|GO:0051726(regulation of cell cycle)	ENSMUST00000049130	TC1574806
1032	Mus musculus glucosaminyl (N-acetyl) transferase 1, core 2 (Gcnt1), transcript variant 1, mRNA [NM_173442]	3.90244	419.682	6275.86	A_52_P21550	NM_173442	Gcnt1	NM_173442	mm|19qB	Mm.244825	14537	GO:0003829(beta-1,3-galactosyl-O-glycosyl-glycoprotein beta-1,6-N-acetylglucosaminyltransferase activity)|GO:0005615(extracellular space)|GO:0005794(Golgi apparatus)|GO:0008375(acetylglucosaminyltransferase activity)|GO:0016020(membrane)|GO:0016021(integral to membrane)|GO:0016740(transferase activity)|GO:0016757(transferase activity, transferring glycosyl groups)|GO:0048729(tissue morphogenesis)…	ENSMUST00000067276	TC1576333	Mucin type O-Glycan biosynthesis // Metabolic pathways	mmu00512 // mmu01100
23376	Mus musculus peptidyl arginine deiminase, type II (Padi2), mRNA [NM_008812]	3.82112	175.947	2486.88	A_55_P2091359	NM_008812	Padi2	NM_008812	mm|4qD3	Mm.2296	18600	GO:0004668(protein-arginine deiminase activity)|GO:0005509(calcium ion binding)|GO:0005737(cytoplasm)|GO:0006464(cellular protein modification process)|GO:0016787(hydrolase activity)|GO:0018101(peptidyl-citrulline biosynthetic process from peptidyl-arginine)	ENSMUST00000030765	TC1672128
49810	Mus musculus six transmembrane epithelial antigen of the prostate 1 (Steap1), mRNA [NM_027399]	3.75931	5673.43	76826.5	A_51_P484158	NM_027399	Steap1	NM_027399	mm|5qA1	Mm.85429	70358	GO:0005768(endosome)|GO:0006810(transport)|GO:0006811(ion transport)|GO:0016020(membrane)|GO:0016021(integral to membrane)|GO:0016491(oxidoreductase activity)|GO:0022900(electron transport chain)|GO:0046872(metal ion binding)|GO:0055072(iron ion homeostasis)|GO:0055114(oxidation-reduction process)	ENSMUST00000015796	NP348747	Mineral absorption	mmu04978
55969	Mus musculus troponin T3, skeletal, fast (Tnnt3), transcript variant 1, mRNA [NM_001163664]	3.75898	876.035	11860.1	A_55_P2088375	NM_001163664	Tnnt3	NM_001163664	mm|7qF5	Mm.389992	21957	GO:0003009(skeletal muscle contraction)|GO:0005523(tropomyosin binding)|GO:0005861(troponin complex)|GO:0006937(regulation of muscle contraction)|GO:0006942(regulation of striated muscle contraction)|GO:0030172(troponin C binding)|GO:0031013(troponin I binding)|GO:0043462(regulation of ATPase activity)|GO:0048306(calcium-dependent protein binding)	ENSMUST00000105946	NP433579
48508	Mus musculus beaded filament structural protein 2, phakinin (Bfsp2), mRNA [NM_001002896]	3.74726	379.091	5090.74	A_51_P298802	NM_001002896	Bfsp2	NM_001002896	mm|9qF1	Mm.335403	107993	GO:0005198(structural molecule activity)|GO:0005212(structural constituent of eye lens)|GO:0005515(protein binding)|GO:0005737(cytoplasm)|GO:0005856(cytoskeleton)|GO:0005882(intermediate filament)|GO:0005886(plasma membrane)|GO:0007010(cytoskeleton organization)|GO:0007601(visual perception)|GO:0016020(membrane)|GO:0045104(intermediate filament cytoskeleton organization)|GO:0048469(cell maturatio…	ENSMUST00000136636	TC1581862
40932	Mus musculus slit homolog 1 (Drosophila) (Slit1), mRNA [NM_015748]	3.73524	101.188	1347.57	A_55_P1958379	NM_015748	Slit1	NM_015748	mm|19qC3	Mm.40322	20562	GO:0005102(receptor binding)|GO:0005509(calcium ion binding)|GO:0005576(extracellular region)|GO:0005615(extracellular space)|GO:0005737(cytoplasm)|GO:0007275(multicellular organismal development)|GO:0007399(nervous system development)|GO:0007409(axonogenesis)|GO:0007411(axon guidance)|GO:0008045(motor axon guidance)|GO:0021772(olfactory bulb development)|GO:0022028(tangential migration from the …	ENSMUST00000025993	TC1596756	Axon guidance	mmu04360
13467	Mus musculus CD4 antigen (Cd4), mRNA [NM_013488]	3.73284	42.7206	567.981	A_52_P383089	NM_013488	Cd4	NM_013488	mm|6qF2	Mm.2209	12504	GO:0001816(cytokine production)|GO:0001948(glycoprotein binding)|GO:0005788(endoplasmic reticulum lumen)|GO:0005789(endoplasmic reticulum membrane)|GO:0005886(plasma membrane)|GO:0006948(induction by virus of host cell-cell fusion)|GO:0006955(immune response)|GO:0007155(cell adhesion)|GO:0007166(cell surface receptor signaling pathway)|GO:0008270(zinc ion binding)|GO:0009897(external side of plas…	ENSMUST00000145977	TC1754381	Cell adhesion molecules (CAMs) // Antigen processing and presentation // Hematopoietic cell lineage // T cell receptor signaling pathway // Primary immunodeficiency	mmu04514 // mmu04612 // mmu04640 // mmu04660 // mmu05340
21343	Mus musculus UDP-N-acetyl-alpha-D-galactosamine:polypeptide N-acetylgalactosaminyltransferase 14 (Galnt14), mRNA [NM_027864]	3.71895	204.196	2688.83	A_51_P337230	NM_027864	Galnt14	NM_027864	mm|17qE2	Mm.271953	71685	GO:0003674(molecular_function)|GO:0004653(polypeptide N-acetylgalactosaminyltransferase activity)|GO:0005575(cellular_component)|GO:0005794(Golgi apparatus)|GO:0005975(carbohydrate metabolic process)|GO:0008150(biological_process)|GO:0016020(membrane)|GO:0016021(integral to membrane)|GO:0016740(transferase activity)|GO:0016757(transferase activity, transferring glycosyl groups)	ENSMUST00000024858	TC1584750	Mucin type O-Glycan biosynthesis // Metabolic pathways	mmu00512 // mmu01100
3130	Mus musculus cytochrome c oxidase subunit VIa polypeptide 2 (Cox6a2), nuclear gene encoding mitochondrial protein, mRNA [NM_009943]	3.70259	1488.74	19382.6	A_51_P509997	NM_009943	Cox6a2	NM_009943	mm|7qF3	Mm.43824	12862	GO:0004129(cytochrome-c oxidase activity)|GO:0005739(mitochondrion)|GO:0005743(mitochondrial inner membrane)|GO:0005751(mitochondrial respiratory chain complex IV)|GO:0016020(membrane)|GO:0055114(oxidation-reduction process)	ENSMUST00000033049	TC1575772	Oxidative phosphorylation // Metabolic pathways // Cardiac muscle contraction // Alzheimer's disease // Parkinson's disease // Huntington's disease	mmu00190 // mmu01100 // mmu04260 // mmu05010 // mmu05012 // mmu05016
46226	Mus musculus solute carrier family 22 (organic cation transporter), member 4 (Slc22a4), mRNA [NM_019687]	3.69784	156.269	2027.84	A_51_P502225	NM_019687	Slc22a4	NM_019687	mm|11qB1.3	Mm.274590	30805	GO:0000166(nucleotide binding)|GO:0005215(transporter activity)|GO:0005524(ATP binding)|GO:0005739(mitochondrion)|GO:0006641(triglyceride metabolic process)|GO:0006810(transport)|GO:0006811(ion transport)|GO:0006814(sodium ion transport)|GO:0009437(carnitine metabolic process)|GO:0015075(ion transmembrane transporter activity)|GO:0015226(carnitine transporter activity)|GO:0015293(symporter activi…	ENSMUST00000020586	TC1582427
48241	Mus musculus troponin I, skeletal, slow 1 (Tnni1), transcript variant 1, mRNA [NM_021467]	3.69547	41.141	532.993	A_52_P657360	NM_021467	Tnni1	NM_021467	mm|1qE4	Mm.44379	21952	GO:0003779(actin binding)|GO:0005861(troponin complex)|GO:0006937(regulation of muscle contraction)|GO:0055010(ventricular cardiac muscle tissue morphogenesis)	ENSMUST00000137331	TC1654952
11418	Mus musculus adult male tongue cDNA, RIKEN full-length enriched library, clone:2310046A06 product:hypothetical protein, full insert sequence. [AK009836]	3.68231	87.938	1128.92	A_51_P427828	AK009836	Mlip	AK009836	mm|9qD	Mm.35008	69642	GO:0003674(molecular_function)|GO:0005634(nucleus)|GO:0005635(nuclear envelope)|GO:0008150(biological_process)|GO:0016605(PML body)|GO:0031981(nuclear lumen)		TC1595917
13874	Mus musculus collagen, type IX, alpha 2 (Col9a2), mRNA [NM_007741]	3.65313	14206	178720	A_51_P401504	NM_007741	Col9a2	NM_007741	mm|4qD2.2	Mm.269384	12840	GO:0005576(extracellular region)|GO:0005578(proteinaceous extracellular matrix)|GO:0005581(collagen)|GO:0005594(collagen type IX)	ENSMUST00000030372	TC1577570	Protein digestion and absorption	mmu04974
47990	Mus musculus ATPase, aminophospholipid transporter-like, class I, type 8A, member 2 (Atp8a2), mRNA [NM_015803]	3.63169	56.9957	706.462	A_51_P305628	NM_015803	Atp8a2	NM_015803	mm|14qD1	Mm.319599	50769	GO:0000166(nucleotide binding)|GO:0000287(magnesium ion binding)|GO:0004012(phospholipid-translocating ATPase activity)|GO:0005524(ATP binding)|GO:0006812(cation transport)|GO:0015914(phospholipid transport)|GO:0016020(membrane)|GO:0016021(integral to membrane)|GO:0016787(hydrolase activity)|GO:0016820(hydrolase activity, acting on acid anhydrides, catalyzing transmembrane movement of substances)…	ENSMUST00000080368	TC1588380
44752	Mus musculus protein kinase C, beta (Prkcb), mRNA [NM_008855]	3.60668	36.6567	446.551	A_55_P1976278	NM_008855	Prkcb	NM_008855	mm|7qF3	Mm.207496	18751	GO:0000166(nucleotide binding)|GO:0003682(chromatin binding)|GO:0004672(protein kinase activity)|GO:0004674(protein serine/threonine kinase activity)|GO:0004697(protein kinase C activity)|GO:0005080(protein kinase C binding)|GO:0005246(calcium channel regulator activity)|GO:0005515(protein binding)|GO:0005524(ATP binding)|GO:0005634(nucleus)|GO:0005737(cytoplasm)|GO:0005813(centrosome)|GO:0005829…	ENSMUST00000143692	TC1582051	MAPK signaling pathway // ErbB signaling pathway // Calcium signaling pathway // Chemokine signaling pathway // NF-kappa B signaling pathway // HIF-1 signaling pathway // Phosphatidylinositol signaling system // mTOR signaling pathway // Vascular smooth muscle contraction // Wnt signaling pathway // VEGF signaling pathway // Focal adhesion // Tight junction // Gap junction // Natural killer cell …	mmu04010 // mmu04012 // mmu04020 // mmu04062 // mmu04064 // mmu04066 // mmu04070 // mmu04150 // mmu04270 // mmu04310 // mmu04370 // mmu04510 // mmu04530 // mmu04540 // mmu04650 // mmu04662 // mmu04664 // mmu04666 // mmu04670 // mmu04713 // mmu04720 // mmu04723 // mmu04724 // mmu04725 // mmu04726 // mmu04727 // mmu04728 // mmu04730 // mmu04911 // mmu04912 // mmu04916 // mmu04918 // mmu04960 // mmu…
25855	Mus musculus corneodesmosin (Cdsn), mRNA [NM_001008424]	3.60549	19503.7	237399	A_55_P2190994	NM_001008424	Cdsn	NM_001008424	mm|17qB1	Mm.426664	386463	GO:0005576(extracellular region)|GO:0030057(desmosome)|GO:0043589(skin morphogenesis)	ENSMUST00000044804	TC1581535
14736	Mus musculus nuclear receptor interacting protein 2 (Nrip2), transcript variant 2, mRNA [NM_021717]	3.60323	423.198	5143.1	A_55_P2161702	NM_021717	Nrip2	NM_021717	mm|6qF3	Mm.269883	60345	GO:0000122(negative regulation of transcription from RNA polymerase II promoter)|GO:0004190(aspartic-type endopeptidase activity)|GO:0005515(protein binding)|GO:0005634(nucleus)|GO:0005737(cytoplasm)|GO:0006351(transcription, DNA-dependent)|GO:0006355(regulation of transcription, DNA-dependent)|GO:0006508(proteolysis)	ENSMUST00000120405
8739	Mus musculus antigen p97 (melanoma associated) identified by monoclonal antibodies 133.2 and 96.5 (Mfi2), mRNA [NM_013900]	3.59408	4176.9	50440.5	A_51_P324351	NM_013900	Mfi2	NM_013900	mm|16qB2	Mm.30988	30060	GO:0005576(extracellular region)|GO:0005886(plasma membrane)|GO:0006810(transport)|GO:0006811(ion transport)|GO:0006826(iron ion transport)|GO:0006879(cellular iron ion homeostasis)|GO:0008199(ferric iron binding)|GO:0016020(membrane)|GO:0031225(anchored to membrane)|GO:0046872(metal ion binding)|GO:0055072(iron ion homeostasis)	ENSMUST00000023464	TC1581562
47486	Mus musculus scrapie responsive gene 1 (Scrg1), mRNA [NM_009136]	3.57965	823.841	9849.77	A_51_P258690	NM_009136	Scrg1	NM_009136	mm|8qB2	Mm.12886	20284	GO:0005576(extracellular region)	ENSMUST00000034023	TC1586927
16156	Mus musculus G0/G1 switch gene 2 (G0s2), mRNA [NM_008059]	3.57815	1540.97	18404.5	A_52_P681391	NM_008059	G0s2	NM_008059	mm|1qH6	Mm.439721	14373	GO:0005739(mitochondrion)|GO:0006915(apoptotic process)|GO:0043065(positive regulation of apoptotic process)	ENSMUST00000009777	TC1640864
21983	Mus musculus scavenger receptor class A, member 5 (putative) (Scara5), transcript variant 1, mRNA [NM_028903]	3.57779	212.627	2538.86	A_51_P361448	NM_028903	Scara5	NM_028903	mm|14qD1	Mm.83840	71145	GO:0005044(scavenger receptor activity)|GO:0005515(protein binding)|GO:0005886(plasma membrane)|GO:0005887(integral to plasma membrane)|GO:0006810(transport)|GO:0006811(ion transport)|GO:0006879(cellular iron ion homeostasis)|GO:0006897(endocytosis)|GO:0009986(cell surface)|GO:0016020(membrane)|GO:0016021(integral to membrane)|GO:0034605(cellular response to heat)|GO:0034755(iron ion transmembran…	ENSMUST00000022610	TC1578899
7444	Mus musculus sphingomyelin phosphodiesterase 3, neutral (Smpd3), mRNA [NM_021491]	3.57047	403.212	4790.18	A_52_P537545	NM_021491	Smpd3	NM_021491	mm|8qD3	Mm.23298	58994	GO:0000137(Golgi cis cisterna)|GO:0004767(sphingomyelin phosphodiesterase activity)|GO:0005794(Golgi apparatus)|GO:0005886(plasma membrane)|GO:0006684(sphingomyelin metabolic process)|GO:0006950(response to stress)|GO:0007049(cell cycle)|GO:0007165(signal transduction)|GO:0007275(multicellular organismal development)|GO:0008152(metabolic process)|GO:0016020(membrane)|GO:0016787(hydrolase activity…	ENSMUST00000067512	TC1763691	Sphingolipid metabolism // Metabolic pathways	mmu00600 // mmu01100
35279	Mus musculus activating transcription factor 3 (Atf3), mRNA [NM_007498]	3.56654	960.286	11377.2	A_52_P452689	NM_007498	Atf3	NM_007498	mm|1qH6	Mm.2706	11910	GO:0003677(DNA binding)|GO:0003700(sequence-specific DNA binding transcription factor activity)|GO:0005634(nucleus)|GO:0005730(nucleolus)|GO:0006094(gluconeogenesis)|GO:0006351(transcription, DNA-dependent)|GO:0006355(regulation of transcription, DNA-dependent)|GO:0006950(response to stress)|GO:0008284(positive regulation of cell proliferation)|GO:0035914(skeletal muscle cell differentiation)|GO:…	ENSMUST00000027941	TC1582352	HTLV-I infection	mmu05166
58279	Mus musculus forkhead box A2 (Foxa2), mRNA [NM_010446]	3.55368	96.4891	1133.03	A_55_P2134236	NM_010446	Foxa2	NM_010446	mm|2qG3	Mm.938	15376	GO:0000122(negative regulation of transcription from RNA polymerase II promoter)|GO:0000432(positive regulation of transcription from RNA polymerase II promoter by glucose)|GO:0000433(negative regulation of transcription from RNA polymerase II promoter by glucose)|GO:0000978(RNA polymerase II core promoter proximal region sequence-specific DNA binding)|GO:0001077(RNA polymerase II core promoter p…	ENSMUST00000047315	TC1584073	Maturity onset diabetes of the young	mmu04950
22983	EMI domain containing 2 [Source:MGI Symbol;Acc:MGI:2155345] [ENSMUST00000111103]	3.54839	204.068	2387.52	A_55_P2098120	ENSMUST00000111103	Emid2	BC075713	mm|5qG2	Mm.295020	140709	GO:0005515(protein binding)|GO:0005576(extracellular region)|GO:0005578(proteinaceous extracellular matrix)|GO:0005581(collagen)|GO:0005783(endoplasmic reticulum)|GO:0005794(Golgi apparatus)|GO:0010811(positive regulation of cell-substrate adhesion)	ENSMUST00000111103	TC1577281
51309	Mus musculus troponin T3, skeletal, fast (Tnnt3), transcript variant 7, mRNA [NM_011620]	3.53806	742.785	8628.33	A_51_P345699	NM_011620	Tnnt3	NM_011620	mm|7qF5	Mm.389992	21957	GO:0003009(skeletal muscle contraction)|GO:0005523(tropomyosin binding)|GO:0005861(troponin complex)|GO:0006937(regulation of muscle contraction)|GO:0006942(regulation of striated muscle contraction)|GO:0030172(troponin C binding)|GO:0031013(troponin I binding)|GO:0043462(regulation of ATPase activity)|GO:0048306(calcium-dependent protein binding)	ENSMUST00000105944	NP050672
41130	Mus musculus solute carrier family 27 (fatty acid transporter), member 6 (Slc27a6), mRNA [NM_001081072]	3.53774	62.8891	730.368	A_55_P2039379	NM_001081072	Slc27a6	NM_001081072	mm|18qD3	Mm.258517	225579	GO:0001676(long-chain fatty acid metabolic process)|GO:0004467(long-chain fatty acid-CoA ligase activity)|GO:0005783(endoplasmic reticulum)|GO:0008152(metabolic process)|GO:0031957(very long-chain fatty acid-CoA ligase activity)		TC1601273	PPAR signaling pathway	mmu03320
31132	Mus musculus transcription factor CP2-like 1 (Tfcp2l1), mRNA [NM_023755]	3.50542	79.7548	905.719	A_52_P175376	NM_023755	Tfcp2l1	NM_023755	mm|1qE2.3	Mm.24621	81879	GO:0000122(negative regulation of transcription from RNA polymerase II promoter)|GO:0000902(cell morphogenesis)|GO:0002070(epithelial cell maturation)|GO:0003677(DNA binding)|GO:0005515(protein binding)|GO:0005634(nucleus)|GO:0005667(transcription factor complex)|GO:0005730(nucleolus)|GO:0005737(cytoplasm)|GO:0005739(mitochondrion)|GO:0006351(transcription, DNA-dependent)|GO:0006355(regulation of…	ENSMUST00000027629	TC1597207
33876	lincRNA:chr8:122963590-122964126 forward strand	3.49107	234.75	2639.51	A_30_P01027025	chr8:122963590-122964126_F			mm|8qE1
48662	Mus musculus DNA (cytosine-5-)-methyltransferase 3-like (Dnmt3l), transcript variant 1, mRNA [NM_019448]	3.48529	83.9576	940.239	A_51_P496720	NM_019448	Dnmt3l	NM_019448	mm|10qC1	Mm.13433	54427	GO:0000794(condensed nuclear chromosome)|GO:0001701(in utero embryonic development)|GO:0001890(placenta development)|GO:0005515(protein binding)|GO:0005634(nucleus)|GO:0005720(nuclear heterochromatin)|GO:0005737(cytoplasm)|GO:0005829(cytosol)|GO:0008047(enzyme activator activity)|GO:0008168(methyltransferase activity)|GO:0016740(transferase activity)|GO:0019899(enzyme binding)|GO:0032259(methylat…	ENSMUST00000151242	TC1584201	Cysteine and methionine metabolism // Metabolic pathways	mmu00270 // mmu01100
27421	Mus musculus cystathionase (cystathionine gamma-lyase) (Cth), mRNA [NM_145953]	3.48211	1414.31	15803.9	A_51_P431737	NM_145953	Cth	NM_145953	mm|3qH4	Mm.28301	107869	GO:0003824(catalytic activity)|GO:0004121(cystathionine beta-lyase activity)|GO:0004123(cystathionine gamma-lyase activity)|GO:0005515(protein binding)|GO:0005516(calmodulin binding)|GO:0005634(nucleus)|GO:0005737(cytoplasm)|GO:0006749(glutathione metabolic process)|GO:0008285(negative regulation of cell proliferation)|GO:0008652(cellular amino acid biosynthetic process)|GO:0016829(lyase activity…	ENSMUST00000129805	TC1578221	Glycine, serine and threonine metabolism // Cysteine and methionine metabolism // Selenocompound metabolism // Metabolic pathways // Biosynthesis of amino acids	mmu00260 // mmu00270 // mmu00450 // mmu01100 // mmu01230
47040	Mus musculus hedgehog interacting protein-like 2 (Hhipl2), mRNA [NM_030175]	3.47898	47.5385	530.059	A_51_P344364	NM_030175	Hhipl2	NM_030175		Mm.29003	78772	GO:0003674(molecular_function)|GO:0003824(catalytic activity)|GO:0005575(cellular_component)|GO:0005576(extracellular region)|GO:0005975(carbohydrate metabolic process)|GO:0008150(biological_process)|GO:0016901(oxidoreductase activity, acting on the CH-OH group of donors, quinone or similar compound as acceptor)|GO:0048038(quinone binding)|GO:0055114(oxidation-reduction process)	ENSMUST00000065900	TC1583225
34882	Mus musculus fibroblast growth factor 21 (Fgf21), mRNA [NM_020013]	3.46275	476.094	5249.09	A_52_P235347	NM_020013	Fgf21	NM_020013	mm|7qB4	Mm.143736	56636	GO:0005104(fibroblast growth factor receptor binding)|GO:0005576(extracellular region)|GO:0008083(growth factor activity)|GO:0008284(positive regulation of cell proliferation)|GO:0046326(positive regulation of glucose import)|GO:0070374(positive regulation of ERK1 and ERK2 cascade)|GO:0090080(positive regulation of MAPKKK cascade by fibroblast growth factor receptor signaling pathway)	ENSMUST00000033099	TC1586972	MAPK signaling pathway // PI3K-Akt signaling pathway // Regulation of actin cytoskeleton // Pathways in cancer // Proteoglycans in cancer // Melanoma	mmu04010 // mmu04151 // mmu04810 // mmu05200 // mmu05205 // mmu05218
2151	lincRNA:chr6:126766225-126771309 forward strand	3.46072	623.329	6862.72	A_30_P01029477	chr6:126766225-126771309_F			mm|6qF3
24967	Mus musculus nuclear receptor interacting protein 2 (Nrip2), transcript variant 2, mRNA [NM_021717]	3.44363	174.322	1896.65	A_55_P2043481	NM_021717	Nrip2	NM_021717	mm|6qF3	Mm.269883	60345	GO:0000122(negative regulation of transcription from RNA polymerase II promoter)|GO:0004190(aspartic-type endopeptidase activity)|GO:0005515(protein binding)|GO:0005634(nucleus)|GO:0005737(cytoplasm)|GO:0006351(transcription, DNA-dependent)|GO:0006355(regulation of transcription, DNA-dependent)|GO:0006508(proteolysis)	ENSMUST00000136631	TC1593859
20877	Mus musculus solute carrier family 7 (cationic amino acid transporter, y+ system), member 3 (Slc7a3), mRNA [NM_007515]	3.44228	5330.44	57941.9	A_55_P1988384	NM_007515	Slc7a3	NM_007515	mm|XqC3	Mm.5140	11989	GO:0000064(L-ornithine transmembrane transporter activity)|GO:0003333(amino acid transmembrane transport)|GO:0005886(plasma membrane)|GO:0005887(integral to plasma membrane)|GO:0006810(transport)|GO:0006812(cation transport)|GO:0006865(amino acid transport)|GO:0015171(amino acid transmembrane transporter activity)|GO:0015181(arginine transmembrane transporter activity)|GO:0015189(L-lysine transme…	ENSMUST00000113710	TC1580062
29191	Mus musculus collagen, type IX, alpha 3 (Col9a3), mRNA [NM_009936]	3.42476	1957.75	21023.9	A_66_P101732	NM_009936	Col9a3	NM_009936	mm|2qH4	Mm.141312	12841	GO:0005581(collagen)|GO:0005594(collagen type IX)	ENSMUST00000165224	TC1576771	Protein digestion and absorption	mmu04974
8049	Mus musculus cell death-inducing DNA fragmentation factor, alpha subunit-like effector A (Cidea), mRNA [NM_007702]	3.42421	306.732	3292.68	A_51_P199168	NM_007702	Cidea	NM_007702	mm|18qE1	Mm.449	12683	GO:0001659(temperature homeostasis)|GO:0005515(protein binding)|GO:0005622(intracellular)|GO:0005634(nucleus)|GO:0005737(cytoplasm)|GO:0005739(mitochondrion)|GO:0005740(mitochondrial envelope)|GO:0005811(lipid particle)|GO:0006309(apoptotic DNA fragmentation)|GO:0006351(transcription, DNA-dependent)|GO:0006355(regulation of transcription, DNA-dependent)|GO:0006629(lipid metabolic process)|GO:0006…	ENSMUST00000025404	TC1578626
62492	Mus musculus EMI domain containing 2 (Emid2), mRNA [NM_024474]	3.42204	179.288	1921.7	A_55_P1954271	NM_024474	Emid2	NM_024474	mm|5qG2	Mm.295020	140709	GO:0005515(protein binding)|GO:0005576(extracellular region)|GO:0005578(proteinaceous extracellular matrix)|GO:0005581(collagen)|GO:0005783(endoplasmic reticulum)|GO:0005794(Golgi apparatus)|GO:0010811(positive regulation of cell-substrate adhesion)	ENSMUST00000111103	TC1577281
26765	Mus musculus adrenomedullin 2 (Adm2), mRNA [NM_182928]	3.40492	968.736	10261	A_55_P2181386	NM_182928	Adm2	NM_182928	mm|15qE3	Mm.210541	223780	GO:0001525(angiogenesis)|GO:0005179(hormone activity)|GO:0005576(extracellular region)|GO:0006468(protein phosphorylation)|GO:0007189(adenylate cyclase-activating G-protein coupled receptor signaling pathway)|GO:0007586(digestion)|GO:0007631(feeding behavior)|GO:0010628(positive regulation of gene expression)|GO:0032403(protein complex binding)|GO:0045766(positive regulation of angiogenesis)|GO:0…	ENSMUST00000066991	TC1587269
27971	Mus musculus olfactory receptor 66 (Olfr66), mRNA [NM_013618]	3.39465	63.8749	671.772	A_55_P2104312	NM_013618	Olfr66	NM_013618	mm|7qE3	Mm.445781	18367	GO:0004871(signal transducer activity)|GO:0004930(G-protein coupled receptor activity)|GO:0004984(olfactory receptor activity)|GO:0005886(plasma membrane)|GO:0007165(signal transduction)|GO:0007186(G-protein coupled receptor signaling pathway)|GO:0007608(sensory perception of smell)|GO:0016020(membrane)|GO:0016021(integral to membrane)|GO:0050896(response to stimulus)	ENSMUST00000079117	TC1600002	Olfactory transduction	mmu04740
28682	Mus musculus epidermal growth factor (Egf), mRNA [NM_010113]	3.36804	68.461	706.845	A_52_P38627	NM_010113	Egf	NM_010113	mm|3qG3	Mm.252481	13645	GO:0000186(activation of MAPKK activity)|GO:0001525(angiogenesis)|GO:0005154(epidermal growth factor receptor binding)|GO:0005509(calcium ion binding)|GO:0005515(protein binding)|GO:0005615(extracellular space)|GO:0005886(plasma membrane)|GO:0007173(epidermal growth factor receptor signaling pathway)|GO:0007262(STAT protein import into nucleus)|GO:0008083(growth factor activity)|GO:0008284(positi…	ENSMUST00000029653	TC1576243	MAPK signaling pathway // ErbB signaling pathway // Cytokine-cytokine receptor interaction // HIF-1 signaling pathway // Endocytosis // PI3K-Akt signaling pathway // Focal adhesion // Gap junction // Regulation of actin cytoskeleton // Hepatitis C // Pathways in cancer // Pancreatic cancer // Endometrial cancer // Glioma // Prostate cancer // Melanoma // Bladder cancer // Non-small cell lung canc…	mmu04010 // mmu04012 // mmu04060 // mmu04066 // mmu04144 // mmu04151 // mmu04510 // mmu04540 // mmu04810 // mmu05160 // mmu05200 // mmu05212 // mmu05213 // mmu05214 // mmu05215 // mmu05218 // mmu05219 // mmu05223
23481	Mus musculus muscular LMNA-interacting protein (Mlip), mRNA [NM_027150]	3.36642	86.1754	888.742	A_55_P2110935	NM_027150	Mlip	NM_027150	mm|9qD	Mm.35008	69642	GO:0003674(molecular_function)|GO:0005634(nucleus)|GO:0005635(nuclear envelope)|GO:0008150(biological_process)|GO:0016605(PML body)|GO:0031981(nuclear lumen)	ENSMUST00000034910	TC1587119
288	Mus musculus transferrin receptor 2 (Tfr2), mRNA [NM_015799]	3.34421	188.032	1909.59	A_55_P1955532	NM_015799	Tfr2	NM_015799	mm|5qG2	Mm.21757	50765	GO:0004998(transferrin receptor activity)|GO:0005737(cytoplasm)|GO:0005886(plasma membrane)|GO:0006508(proteolysis)|GO:0006879(cellular iron ion homeostasis)|GO:0008233(peptidase activity)|GO:0016020(membrane)|GO:0016021(integral to membrane)	ENSMUST00000031729
19331	Mus musculus ceruloplasmin (Cp), transcript variant 2, mRNA [NM_007752]	3.32253	1993.99	19948.2	A_55_P2111302	NM_007752	Cp	NM_007752	mm|3qA2	Mm.13787	12870	GO:0004322(ferroxidase activity)|GO:0005507(copper ion binding)|GO:0005576(extracellular region)|GO:0005615(extracellular space)|GO:0006810(transport)|GO:0006811(ion transport)|GO:0006825(copper ion transport)|GO:0016491(oxidoreductase activity)|GO:0046658(anchored to plasma membrane)|GO:0046688(response to copper ion)|GO:0046872(metal ion binding)|GO:0051087(chaperone binding)|GO:0055114(oxidati…	ENSMUST00000129135	TC1779189	Porphyrin and chlorophyll metabolism	mmu00860
38601	Mus musculus fucosyltransferase 1 (Fut1), transcript variant 1, mRNA [NM_008051]	3.32196	45.9964	459.973	A_55_P1986247	NM_008051	Fut1	NM_008051	mm|7qB4	Mm.56933	14343	GO:0008107(galactoside 2-alpha-L-fucosyltransferase activity)|GO:0008152(metabolic process)|GO:0016740(transferase activity)|GO:0016757(transferase activity, transferring glycosyl groups)|GO:0036065(fucosylation)	ENSMUST00000008605	TC1589554	Glycosphingolipid biosynthesis - lacto and neolacto series // Glycosphingolipid biosynthesis - globo series // Metabolic pathways	mmu00601 // mmu00603 // mmu01100
59014	Mus musculus 0 day neonate kidney cDNA, RIKEN full-length enriched library, clone:D630015H07 product:unclassifiable, full insert sequence. [AK052659]	3.32161	73.7077	736.913	A_66_P127007	AK052659	Gm12273	AK052659	mm|11qB2	Mm.406525	327939			TC1621318
12132	Mus musculus cystathionase (cystathionine gamma-lyase) (Cth), mRNA [NM_145953]	3.30684	1488.95	14734.6	A_55_P1959923	NM_145953	Cth	NM_145953	mm|3qH4	Mm.28301	107869	GO:0003824(catalytic activity)|GO:0004121(cystathionine beta-lyase activity)|GO:0004123(cystathionine gamma-lyase activity)|GO:0005515(protein binding)|GO:0005516(calmodulin binding)|GO:0005634(nucleus)|GO:0005737(cytoplasm)|GO:0006749(glutathione metabolic process)|GO:0008285(negative regulation of cell proliferation)|GO:0008652(cellular amino acid biosynthetic process)|GO:0016829(lyase activity…	ENSMUST00000129805	TC1578221	Glycine, serine and threonine metabolism // Cysteine and methionine metabolism // Selenocompound metabolism // Metabolic pathways // Biosynthesis of amino acids	mmu00260 // mmu00270 // mmu00450 // mmu01100 // mmu01230
54747	Mus musculus solute carrier family 38, member 3 (Slc38a3), transcript variant 1, mRNA [NM_023805]	3.29346	215.744	2115.29	A_51_P139030	NM_023805	Slc38a3	NM_023805	mm|9qF1	Mm.296560	76257	GO:0003333(amino acid transmembrane transport)|GO:0005290(L-histidine transmembrane transporter activity)|GO:0005886(plasma membrane)|GO:0005887(integral to plasma membrane)|GO:0006810(transport)|GO:0006811(ion transport)|GO:0006814(sodium ion transport)|GO:0006865(amino acid transport)|GO:0006867(asparagine transport)|GO:0006868(glutamine transport)|GO:0015180(L-alanine transmembrane transporter…	ENSMUST00000010208	TC1575967	Glutamatergic synapse // GABAergic synapse // Proximal tubule bicarbonate reclamation	mmu04724 // mmu04727 // mmu04964
2729	Mus musculus dystrophin related protein 2 (Drp2), mRNA [NM_010078]	3.28868	302.636	2957.41	A_66_P105965	NM_010078	Drp2	NM_010078	mm|XqE3	Mm.121662	13497	GO:0005515(protein binding)|GO:0005737(cytoplasm)|GO:0005856(cytoskeleton)|GO:0005886(plasma membrane)|GO:0008270(zinc ion binding)|GO:0016020(membrane)|GO:0030425(dendrite)|GO:0046872(metal ion binding)|GO:0050808(synapse organization)	ENSMUST00000000228	TC1616773
27193	Mus musculus epidermal growth factor (Egf), mRNA [NM_010113]	3.28537	68.4046	666.931	A_52_P38627	NM_010113	Egf	NM_010113	mm|3qG3	Mm.252481	13645	GO:0000186(activation of MAPKK activity)|GO:0001525(angiogenesis)|GO:0005154(epidermal growth factor receptor binding)|GO:0005509(calcium ion binding)|GO:0005515(protein binding)|GO:0005615(extracellular space)|GO:0005886(plasma membrane)|GO:0007173(epidermal growth factor receptor signaling pathway)|GO:0007262(STAT protein import into nucleus)|GO:0008083(growth factor activity)|GO:0008284(positi…	ENSMUST00000029653	TC1576243	MAPK signaling pathway // ErbB signaling pathway // Cytokine-cytokine receptor interaction // HIF-1 signaling pathway // Endocytosis // PI3K-Akt signaling pathway // Focal adhesion // Gap junction // Regulation of actin cytoskeleton // Hepatitis C // Pathways in cancer // Pancreatic cancer // Endometrial cancer // Glioma // Prostate cancer // Melanoma // Bladder cancer // Non-small cell lung canc…	mmu04010 // mmu04012 // mmu04060 // mmu04066 // mmu04144 // mmu04151 // mmu04510 // mmu04540 // mmu04810 // mmu05160 // mmu05200 // mmu05212 // mmu05213 // mmu05214 // mmu05215 // mmu05218 // mmu05219 // mmu05223
19000	Mus musculus phospholipase C, delta 4 (Plcd4), transcript variant 2, mRNA [NM_148937]	3.27445	60.146	581.987	A_55_P2090359	NM_148937	Plcd4	NM_148937	mm|1qC3	Mm.290731	18802	GO:0004435(phosphatidylinositol phospholipase C activity)|GO:0004629(phospholipase C activity)|GO:0004871(signal transducer activity)|GO:0005509(calcium ion binding)|GO:0005543(phospholipid binding)|GO:0005622(intracellular)|GO:0005634(nucleus)|GO:0005737(cytoplasm)|GO:0005783(endoplasmic reticulum)|GO:0006629(lipid metabolic process)|GO:0007165(signal transduction)|GO:0007340(acrosome reaction)|…	ENSMUST00000152707	TC1621276	Inositol phosphate metabolism // Metabolic pathways // Calcium signaling pathway // Phosphatidylinositol signaling system	mmu00562 // mmu01100 // mmu04020 // mmu04070
48011	Mus musculus FXYD domain-containing ion transport regulator 3 (Fxyd3), mRNA [NM_008557]	3.25282	298.186	2842.38	A_66_P118124	NM_008557	Fxyd3	NM_008557	mm|7qB1	Mm.263847	17178	GO:0005216(ion channel activity)|GO:0005254(chloride channel activity)|GO:0005515(protein binding)|GO:0005789(endoplasmic reticulum membrane)|GO:0006810(transport)|GO:0006811(ion transport)|GO:0006821(chloride transport)|GO:0016020(membrane)|GO:0016021(integral to membrane)|GO:0034707(chloride channel complex)|GO:0050790(regulation of catalytic activity)|GO:0051117(ATPase binding)	ENSMUST00000171359	TC1580843
13959	lincRNA:chr15:66682293-66722977 reverse strand	3.22394	116.472	1088.24	A_30_P01032487	chr15:66682293-66722977_R			mm|15qD2
3533	Mus musculus stanniocalcin 2 (Stc2), mRNA [NM_011491]	3.21827	1384.49	12885	A_51_P208922	NM_011491	Stc2	NM_011491	mm|11qA4	Mm.32506	20856	GO:0005179(hormone activity)|GO:0005515(protein binding)|GO:0005576(extracellular region)|GO:0005783(endoplasmic reticulum)|GO:0005794(Golgi apparatus)|GO:0006874(cellular calcium ion homeostasis)|GO:0006979(response to oxidative stress)|GO:0030968(endoplasmic reticulum unfolded protein response)|GO:0034976(response to endoplasmic reticulum stress)|GO:0040015(negative regulation of multicellular …	ENSMUST00000139991	TC1584186
7557	Mus musculus beta-1,4-N-acetyl-galactosaminyl transferase 2 (B4galnt2), mRNA [NM_008081]	3.19833	3742.16	34349.2	A_55_P1956147	NM_008081	B4galnt2	NM_008081	mm|11qD	Mm.340702	14422	GO:0005794(Golgi apparatus)|GO:0006047(UDP-N-acetylglucosamine metabolic process)|GO:0006486(protein glycosylation)|GO:0008376(acetylgalactosaminyltransferase activity)|GO:0016020(membrane)|GO:0016021(integral to membrane)|GO:0016740(transferase activity)|GO:0016757(transferase activity, transferring glycosyl groups)|GO:0016758(transferase activity, transferring hexosyl groups)|GO:0019276(UDP-N-a…		TC1651111
5093	Mus musculus transcription factor CP2-like 1 (Tfcp2l1), mRNA [NM_023755]	3.19765	34.9102	320.29	A_55_P2413458	NM_023755	Tfcp2l1	NM_023755	mm|1qE2.3	Mm.24621	81879	GO:0000122(negative regulation of transcription from RNA polymerase II promoter)|GO:0000902(cell morphogenesis)|GO:0002070(epithelial cell maturation)|GO:0003677(DNA binding)|GO:0005515(protein binding)|GO:0005634(nucleus)|GO:0005667(transcription factor complex)|GO:0005730(nucleolus)|GO:0005737(cytoplasm)|GO:0005739(mitochondrion)|GO:0006351(transcription, DNA-dependent)|GO:0006355(regulation of…	ENSMUST00000027629	TC1656256
59823	Mus musculus collagen, type IX, alpha 1 (Col9a1), mRNA [NM_007740]	3.18619	528.485	4810.28	A_55_P2005269	NM_007740	Col9a1	NM_007740	mm|1qA5	Mm.154662	12839	GO:0001894(tissue homeostasis)|GO:0003417(growth plate cartilage development)|GO:0005576(extracellular region)|GO:0005578(proteinaceous extracellular matrix)|GO:0005581(collagen)|GO:0005594(collagen type IX)|GO:0046872(metal ion binding)|GO:0051216(cartilage development)	ENSMUST00000054588	TC1584852	Protein digestion and absorption	mmu04974
30241	Mus musculus epidermal growth factor (Egf), mRNA [NM_010113]	3.16557	88.5371	794.434	A_52_P38627	NM_010113	Egf	NM_010113	mm|3qG3	Mm.252481	13645	GO:0000186(activation of MAPKK activity)|GO:0001525(angiogenesis)|GO:0005154(epidermal growth factor receptor binding)|GO:0005509(calcium ion binding)|GO:0005515(protein binding)|GO:0005615(extracellular space)|GO:0005886(plasma membrane)|GO:0007173(epidermal growth factor receptor signaling pathway)|GO:0007262(STAT protein import into nucleus)|GO:0008083(growth factor activity)|GO:0008284(positi…	ENSMUST00000029653	TC1576243	MAPK signaling pathway // ErbB signaling pathway // Cytokine-cytokine receptor interaction // HIF-1 signaling pathway // Endocytosis // PI3K-Akt signaling pathway // Focal adhesion // Gap junction // Regulation of actin cytoskeleton // Hepatitis C // Pathways in cancer // Pancreatic cancer // Endometrial cancer // Glioma // Prostate cancer // Melanoma // Bladder cancer // Non-small cell lung canc…	mmu04010 // mmu04012 // mmu04060 // mmu04066 // mmu04144 // mmu04151 // mmu04510 // mmu04540 // mmu04810 // mmu05160 // mmu05200 // mmu05212 // mmu05213 // mmu05214 // mmu05215 // mmu05218 // mmu05219 // mmu05223
50488	Mus musculus macrophage stimulating 1 (hepatocyte growth factor-like) (Mst1), mRNA [NM_008243]	3.16406	38.7992	347.775	A_55_P2115392	NM_008243	Mst1	NM_008243	mm|9qF2	Mm.8369	15235	GO:0003824(catalytic activity)|GO:0004252(serine-type endopeptidase activity)|GO:0005576(extracellular region)|GO:0006508(proteolysis)|GO:0007566(embryo implantation)	ENSMUST00000035211	TC1583338
48944	Mus musculus glycosyltransferase 25 domain containing 2 (Glt25d2), mRNA [NM_177756]	3.15874	225.335	2012.35	A_51_P331429	NM_177756	Glt25d2	NM_177756	mm|1qG3	Mm.23782	269132	GO:0003674(molecular_function)|GO:0005575(cellular_component)|GO:0005783(endoplasmic reticulum)|GO:0008150(biological_process)|GO:0009103(lipopolysaccharide biosynthetic process)|GO:0016740(transferase activity)|GO:0016757(transferase activity, transferring glycosyl groups)|GO:0050211(procollagen galactosyltransferase activity)	ENSMUST00000127586	NP716423	Lysine degradation // Other types of O-glycan biosynthesis	mmu00310 // mmu00514
32412	Mus musculus RIKEN cDNA 1190003J15 gene (1190003J15Rik), mRNA [NM_029821]	3.15061	887.777	7883.72	A_55_P1971006	NM_029821	1190003J15Rik	NM_029821	mm|7qF5	Mm.272359	76974	GO:0005739(mitochondrion)|GO:0005777(peroxisome)|GO:0006144(purine base metabolic process)|GO:0006810(transport)|GO:0008152(metabolic process)|GO:0016787(hydrolase activity)|GO:0033971(hydroxyisourate hydrolase activity)	ENSMUST00000026554	TC1582402	Purine metabolism // Metabolic pathways	mmu00230 // mmu01100
56794	Mus musculus inducible T cell co-stimulator (Icos), mRNA [NM_017480]	3.13839	58.2395	512.822	A_55_P1991773	NM_017480	Icos	NM_017480	mm|1qC2	Mm.42044	54167	GO:0005515(protein binding)|GO:0005887(integral to plasma membrane)|GO:0009897(external side of plasma membrane)|GO:0016020(membrane)|GO:0016021(integral to membrane)	ENSMUST00000102827	TC1641189	Cell adhesion molecules (CAMs) // T cell receptor signaling pathway // Intestinal immune network for IgA production // Primary immunodeficiency	mmu04514 // mmu04660 // mmu04672 // mmu05340
6745	lincRNA:chr9:82991830-82999937 forward strand	3.12701	52.3195	457.076	A_30_P01032701	chr9:82991830-82999937_F			mm|9qE2
50854	inter-alpha (globulin) inhibitor H5-like, pseudogene [Source:MGI Symbol;Acc:MGI:2685232] [ENSMUST00000148862]	3.10758	342.411	2951.37	A_55_P2048016	ENSMUST00000148862		XM_003085300	mm|XqF3	Mm.336277			ENSMUST00000148862	TC1684774
29950	Mus musculus epidermal growth factor (Egf), mRNA [NM_010113]	3.10714	88.1372	759.455	A_52_P38627	NM_010113	Egf	NM_010113	mm|3qG3	Mm.252481	13645	GO:0000186(activation of MAPKK activity)|GO:0001525(angiogenesis)|GO:0005154(epidermal growth factor receptor binding)|GO:0005509(calcium ion binding)|GO:0005515(protein binding)|GO:0005615(extracellular space)|GO:0005886(plasma membrane)|GO:0007173(epidermal growth factor receptor signaling pathway)|GO:0007262(STAT protein import into nucleus)|GO:0008083(growth factor activity)|GO:0008284(positi…	ENSMUST00000029653	TC1576243	MAPK signaling pathway // ErbB signaling pathway // Cytokine-cytokine receptor interaction // HIF-1 signaling pathway // Endocytosis // PI3K-Akt signaling pathway // Focal adhesion // Gap junction // Regulation of actin cytoskeleton // Hepatitis C // Pathways in cancer // Pancreatic cancer // Endometrial cancer // Glioma // Prostate cancer // Melanoma // Bladder cancer // Non-small cell lung canc…	mmu04010 // mmu04012 // mmu04060 // mmu04066 // mmu04144 // mmu04151 // mmu04510 // mmu04540 // mmu04810 // mmu05160 // mmu05200 // mmu05212 // mmu05213 // mmu05214 // mmu05215 // mmu05218 // mmu05219 // mmu05223
12752	Mus musculus scinderin (Scin), transcript variant 2, mRNA [NM_009132]	3.10151	1098.73	9430.55	A_51_P335460	NM_009132	Scin	NM_009132	mm|12qB1	Mm.2416	20259	GO:0003779(actin binding)|GO:0005737(cytoplasm)|GO:0005856(cytoskeleton)|GO:0008285(negative regulation of cell proliferation)|GO:0043065(positive regulation of apoptotic process)|GO:0043234(protein complex)|GO:0045654(positive regulation of megakaryocyte differentiation)|GO:0051014(actin filament severing)|GO:0051693(actin filament capping)	ENSMUST00000002640	NP382093	Fc gamma R-mediated phagocytosis // Regulation of actin cytoskeleton // Viral carcinogenesis	mmu04666 // mmu04810 // mmu05203
45196	Mus musculus G protein-coupled receptor 179 (Gpr179), mRNA [NM_001081220]	3.08692	35.9759	305.681	A_55_P1962851	NM_001081220	Gpr179	NM_001081220	mm|11qD	Mm.32622	217143	GO:0005515(protein binding)|GO:0007601(visual perception)|GO:0016020(membrane)|GO:0016021(integral to membrane)|GO:0044292(dendrite terminus)|GO:0072659(protein localization in plasma membrane)	ENSMUST00000093942	TC1629995
46137	Mus musculus fibrinogen-like protein 1, mRNA (cDNA clone MGC:25810 IMAGE:4158843), complete cds. [BC029734]	3.0865	37.2547	316.454	A_52_P294510	BC029734	Fgl1	BC029734	mm|8qA4	Mm.277955	234199	GO:0005102(receptor binding)|GO:0005576(extracellular region)|GO:0005615(extracellular space)|GO:0007165(signal transduction)
36112	Mus musculus epidermal growth factor (Egf), mRNA [NM_010113]	3.08203	82.6145	699.584	A_52_P38627	NM_010113	Egf	NM_010113	mm|3qG3	Mm.252481	13645	GO:0000186(activation of MAPKK activity)|GO:0001525(angiogenesis)|GO:0005154(epidermal growth factor receptor binding)|GO:0005509(calcium ion binding)|GO:0005515(protein binding)|GO:0005615(extracellular space)|GO:0005886(plasma membrane)|GO:0007173(epidermal growth factor receptor signaling pathway)|GO:0007262(STAT protein import into nucleus)|GO:0008083(growth factor activity)|GO:0008284(positi…	ENSMUST00000029653	TC1576243	MAPK signaling pathway // ErbB signaling pathway // Cytokine-cytokine receptor interaction // HIF-1 signaling pathway // Endocytosis // PI3K-Akt signaling pathway // Focal adhesion // Gap junction // Regulation of actin cytoskeleton // Hepatitis C // Pathways in cancer // Pancreatic cancer // Endometrial cancer // Glioma // Prostate cancer // Melanoma // Bladder cancer // Non-small cell lung canc…	mmu04010 // mmu04012 // mmu04060 // mmu04066 // mmu04144 // mmu04151 // mmu04510 // mmu04540 // mmu04810 // mmu05160 // mmu05200 // mmu05212 // mmu05213 // mmu05214 // mmu05215 // mmu05218 // mmu05219 // mmu05223
52888	lincRNA:chr4:8865575-8899400 reverse strand	3.08126	440.667	3729.59	A_30_P01032859	chr4:8865575-8899400_R			mm|4qA1
5075	Mus musculus ninjurin 2 (Ninj2), mRNA [NM_016718]	3.06523	78.6282	658.119	A_55_P2149942	NM_016718	Ninj2	NM_016718	mm|6qF1	Mm.103668	29862	GO:0007155(cell adhesion)|GO:0016020(membrane)|GO:0016021(integral to membrane)|GO:0042246(tissue regeneration)	ENSMUST00000112711	TC1587565
33899	Mus musculus RIKEN cDNA 4930480E11 gene (4930480E11Rik), mRNA [NM_001177966]	3.06398	3156.88	26400.2	A_55_P2043582	NM_001177966	4930480E11Rik	NM_001177966	mm|XqB	Mm.159364	74910	GO:0003674(molecular_function)|GO:0005575(cellular_component)|GO:0008150(biological_process)	ENSMUST00000035626	NP352494
2728	Mus musculus CD24a antigen (Cd24a), mRNA [NM_009846]	3.0609	1155.69	9644.2	A_52_P244193	NM_009846	Cd24a	NM_009846	mm|10qB2	Mm.29742	12484	GO:0001666(response to hypoxia)|GO:0001775(cell activation)|GO:0001959(regulation of cytokine-mediated signaling pathway)|GO:0002237(response to molecule of bacterial origin)|GO:0002329(pre-B cell differentiation)|GO:0002523(leukocyte migration involved in inflammatory response)|GO:0002842(positive regulation of T cell mediated immune response to tumor cell)|GO:0002863(positive regulation of infl…	ENSMUST00000058714	TC1573745	Hematopoietic cell lineage	mmu04640
29795	Mus musculus osteocrin (Ostn), mRNA [NM_198112]	3.05396	815.047	6768.89	A_52_P374960	NM_198112	Ostn	NM_198112	mm|16qB2	Mm.390880	239790	GO:0001503(ossification)|GO:0003416(endochondral bone growth)|GO:0005102(receptor binding)|GO:0005179(hormone activity)|GO:0005576(extracellular region)|GO:0005615(extracellular space)|GO:0007166(cell surface receptor signaling pathway)|GO:0007275(multicellular organismal development)|GO:0030154(cell differentiation)|GO:0030500(regulation of bone mineralization)|GO:0030828(positive regulation of …	ENSMUST00000066852	TC1592850
60926	Mus musculus epidermal growth factor (Egf), mRNA [NM_010113]	3.05215	79.3821	658.434	A_52_P38627	NM_010113	Egf	NM_010113	mm|3qG3	Mm.252481	13645	GO:0000186(activation of MAPKK activity)|GO:0001525(angiogenesis)|GO:0005154(epidermal growth factor receptor binding)|GO:0005509(calcium ion binding)|GO:0005515(protein binding)|GO:0005615(extracellular space)|GO:0005886(plasma membrane)|GO:0007173(epidermal growth factor receptor signaling pathway)|GO:0007262(STAT protein import into nucleus)|GO:0008083(growth factor activity)|GO:0008284(positi…	ENSMUST00000029653	TC1576243	MAPK signaling pathway // ErbB signaling pathway // Cytokine-cytokine receptor interaction // HIF-1 signaling pathway // Endocytosis // PI3K-Akt signaling pathway // Focal adhesion // Gap junction // Regulation of actin cytoskeleton // Hepatitis C // Pathways in cancer // Pancreatic cancer // Endometrial cancer // Glioma // Prostate cancer // Melanoma // Bladder cancer // Non-small cell lung canc…	mmu04010 // mmu04012 // mmu04060 // mmu04066 // mmu04144 // mmu04151 // mmu04510 // mmu04540 // mmu04810 // mmu05160 // mmu05200 // mmu05212 // mmu05213 // mmu05214 // mmu05215 // mmu05218 // mmu05219 // mmu05223
11931	Mus musculus hyaluronan and proteoglycan link protein 1 (Hapln1), mRNA [NM_013500]	3.04122	3551.24	29233.3	A_66_P117730	NM_013500	Hapln1	NM_013500	mm|13qC3	Mm.266790	12950	GO:0005540(hyaluronic acid binding)|GO:0005576(extracellular region)|GO:0005578(proteinaceous extracellular matrix)|GO:0007155(cell adhesion)	ENSMUST00000022108
33008	Mus musculus epidermal growth factor (Egf), mRNA [NM_010113]	3.03555	78.3151	642.153	A_52_P38627	NM_010113	Egf	NM_010113	mm|3qG3	Mm.252481	13645	GO:0000186(activation of MAPKK activity)|GO:0001525(angiogenesis)|GO:0005154(epidermal growth factor receptor binding)|GO:0005509(calcium ion binding)|GO:0005515(protein binding)|GO:0005615(extracellular space)|GO:0005886(plasma membrane)|GO:0007173(epidermal growth factor receptor signaling pathway)|GO:0007262(STAT protein import into nucleus)|GO:0008083(growth factor activity)|GO:0008284(positi…	ENSMUST00000029653	TC1576243	MAPK signaling pathway // ErbB signaling pathway // Cytokine-cytokine receptor interaction // HIF-1 signaling pathway // Endocytosis // PI3K-Akt signaling pathway // Focal adhesion // Gap junction // Regulation of actin cytoskeleton // Hepatitis C // Pathways in cancer // Pancreatic cancer // Endometrial cancer // Glioma // Prostate cancer // Melanoma // Bladder cancer // Non-small cell lung canc…	mmu04010 // mmu04012 // mmu04060 // mmu04066 // mmu04144 // mmu04151 // mmu04510 // mmu04540 // mmu04810 // mmu05160 // mmu05200 // mmu05212 // mmu05213 // mmu05214 // mmu05215 // mmu05218 // mmu05219 // mmu05223
53399	Mus musculus cytochrome b5 reductase 2 (Cyb5r2), transcript variant 1, mRNA [NM_001205227]	3.03183	1335.34	10921	A_55_P2090214	NM_001205227	Cyb5r2	NM_001205227	mm|7qE3	Mm.132828	320635	GO:0004128(cytochrome-b5 reductase activity)|GO:0005739(mitochondrion)|GO:0006629(lipid metabolic process)|GO:0006694(steroid biosynthetic process)|GO:0008202(steroid metabolic process)|GO:0016020(membrane)|GO:0016126(sterol biosynthetic process)|GO:0016491(oxidoreductase activity)|GO:0055114(oxidation-reduction process)	ENSMUST00000052438		Amino sugar and nucleotide sugar metabolism	mmu00520
4025	Mus musculus epidermal growth factor (Egf), mRNA [NM_010113]	3.01813	87.4043	708.075	A_52_P38627	NM_010113	Egf	NM_010113	mm|3qG3	Mm.252481	13645	GO:0000186(activation of MAPKK activity)|GO:0001525(angiogenesis)|GO:0005154(epidermal growth factor receptor binding)|GO:0005509(calcium ion binding)|GO:0005515(protein binding)|GO:0005615(extracellular space)|GO:0005886(plasma membrane)|GO:0007173(epidermal growth factor receptor signaling pathway)|GO:0007262(STAT protein import into nucleus)|GO:0008083(growth factor activity)|GO:0008284(positi…	ENSMUST00000029653	TC1576243	MAPK signaling pathway // ErbB signaling pathway // Cytokine-cytokine receptor interaction // HIF-1 signaling pathway // Endocytosis // PI3K-Akt signaling pathway // Focal adhesion // Gap junction // Regulation of actin cytoskeleton // Hepatitis C // Pathways in cancer // Pancreatic cancer // Endometrial cancer // Glioma // Prostate cancer // Melanoma // Bladder cancer // Non-small cell lung canc…	mmu04010 // mmu04012 // mmu04060 // mmu04066 // mmu04144 // mmu04151 // mmu04510 // mmu04540 // mmu04810 // mmu05160 // mmu05200 // mmu05212 // mmu05213 // mmu05214 // mmu05215 // mmu05218 // mmu05219 // mmu05223
60150	Mus musculus zinc finger protein 385B (Zfp385b), transcript variant 1, mRNA [NM_178723]	3.00621	152.801	1227.68	A_55_P2084910	NM_178723	Zfp385b	NM_178723	mm|2qC3	Mm.490320	241494	GO:0003676(nucleic acid binding)|GO:0005622(intracellular)|GO:0005634(nucleus)|GO:0008150(biological_process)|GO:0008270(zinc ion binding)|GO:0046872(metal ion binding)	ENSMUST00000090766	TC1578988
39196	Mus musculus, clone IMAGE:3495001, mRNA. [BC048373]	2.98797	49.8604	395.572	A_55_P1973417	BC048373		BC048373		Mm.440912
7196	Mus musculus protein kinase C, beta (Prkcb), mRNA [NM_008855]	2.98166	51.2047	404.462	A_65_P20249	NM_008855	Prkcb	NM_008855	mm|7qF3	Mm.207496	18751	GO:0000166(nucleotide binding)|GO:0003682(chromatin binding)|GO:0004672(protein kinase activity)|GO:0004674(protein serine/threonine kinase activity)|GO:0004697(protein kinase C activity)|GO:0005080(protein kinase C binding)|GO:0005246(calcium channel regulator activity)|GO:0005515(protein binding)|GO:0005524(ATP binding)|GO:0005634(nucleus)|GO:0005737(cytoplasm)|GO:0005813(centrosome)|GO:0005829…		TC1700049	MAPK signaling pathway // ErbB signaling pathway // Calcium signaling pathway // Chemokine signaling pathway // NF-kappa B signaling pathway // HIF-1 signaling pathway // Phosphatidylinositol signaling system // mTOR signaling pathway // Vascular smooth muscle contraction // Wnt signaling pathway // VEGF signaling pathway // Focal adhesion // Tight junction // Gap junction // Natural killer cell …	mmu04010 // mmu04012 // mmu04020 // mmu04062 // mmu04064 // mmu04066 // mmu04070 // mmu04150 // mmu04270 // mmu04310 // mmu04370 // mmu04510 // mmu04530 // mmu04540 // mmu04650 // mmu04662 // mmu04664 // mmu04666 // mmu04670 // mmu04713 // mmu04720 // mmu04723 // mmu04724 // mmu04725 // mmu04726 // mmu04727 // mmu04728 // mmu04730 // mmu04911 // mmu04912 // mmu04916 // mmu04918 // mmu04960 // mmu…
10703	Mus musculus chondroadherin-like (Chadl), mRNA [NM_001164320]	2.97634	3397.22	26735.7	A_55_P2036220	NM_001164320	Chadl	NM_001164320	mm|15qE1	Mm.393287	214685	GO:0003674(molecular_function)|GO:0005575(cellular_component)|GO:0008150(biological_process)	ENSMUST00000173898	TC1702360
26557	Mus musculus collagen, type XI, alpha 2 (Col11a2), mRNA [NM_009926]	2.96792	8472.86	66292.3	A_55_P2091601	NM_009926	Col11a2	NM_009926	mm|17qB1	Mm.20230	12815	GO:0001501(skeletal system development)|GO:0001503(ossification)|GO:0001894(tissue homeostasis)|GO:0002062(chondrocyte differentiation)|GO:0005201(extracellular matrix structural constituent)|GO:0005576(extracellular region)|GO:0005578(proteinaceous extracellular matrix)|GO:0005581(collagen)|GO:0005592(collagen type XI)|GO:0007605(sensory perception of sound)|GO:0030199(collagen fibril organizati…	ENSMUST00000114255	TC1580463	PI3K-Akt signaling pathway // Focal adhesion // ECM-receptor interaction // Protein digestion and absorption // Amoebiasis	mmu04151 // mmu04510 // mmu04512 // mmu04974 // mmu05146
27420	Mus musculus DnaJ (Hsp40) homolog, subfamily C, member 22 (Dnajc22), mRNA [NM_176835]	2.96133	110.345	859.412	A_51_P257743	NM_176835	Dnajc22	NM_176835	mm|15qF1	Mm.30544	72778	GO:0005575(cellular_component)|GO:0008150(biological_process)|GO:0016020(membrane)|GO:0016021(integral to membrane)	ENSMUST00000061295	TC1583542
51058	Mus musculus acid-sensing (proton-gated) ion channel family member 4 (Asic4), mRNA [NM_183022]	2.9604	76.656	596.644	A_55_P2162747	NM_183022	Asic4	NM_183022	mm|1qC4	Mm.110790	241118	GO:0005216(ion channel activity)|GO:0005272(sodium channel activity)|GO:0006810(transport)|GO:0006811(ion transport)|GO:0006814(sodium ion transport)|GO:0016020(membrane)|GO:0016021(integral to membrane)|GO:0034220(ion transmembrane transport)|GO:0035725(sodium ion transmembrane transport)	ENSMUST00000037708	TC1585131
4042	Mus musculus lectin, galactose binding, soluble 6 (Lgals6), mRNA [NM_010707]	2.946	120.881	931.521	A_52_P154741	NM_010707	Lgals6	NM_010707		Mm.210336	16857	GO:0030246(carbohydrate binding)		TC1594165
36763	lincRNA:chr5:125190100-125209625 forward strand	2.93372	1100.61	8409.47	A_30_P01026725	chr5:125190100-125209625_F			mm|5qF
26820	Mus musculus RAB39B, member RAS oncogene family (Rab39b), mRNA [NM_175122]	2.92202	105.969	803.146	A_51_P356620	NM_175122	Rab39b	NM_175122	mm|XqA7.3	Mm.45148	67790	GO:0000166(nucleotide binding)|GO:0005525(GTP binding)|GO:0005622(intracellular)|GO:0005794(Golgi apparatus)|GO:0005886(plasma membrane)|GO:0006810(transport)|GO:0007264(small GTPase mediated signal transduction)|GO:0015031(protein transport)|GO:0016020(membrane)|GO:0016192(vesicle-mediated transport)|GO:0050808(synapse organization)	ENSMUST00000033545	TC1585010
19015	Mus musculus expressed sequence AA467197 (AA467197), mRNA [NM_001004174]	2.92056	538.868	4079.98	A_55_P2137049	NM_001004174	AA467197	NM_001004174	mm|2qE5	Mm.36783	433470	GO:0003674(molecular_function)|GO:0005634(nucleus)|GO:0005739(mitochondrion)|GO:0008150(biological_process)	ENSMUST00000110512	TC1580778
4501	Mus musculus epidermal growth factor (Egf), mRNA [NM_010113]	2.9082	87.5318	657.086	A_52_P38627	NM_010113	Egf	NM_010113	mm|3qG3	Mm.252481	13645	GO:0000186(activation of MAPKK activity)|GO:0001525(angiogenesis)|GO:0005154(epidermal growth factor receptor binding)|GO:0005509(calcium ion binding)|GO:0005515(protein binding)|GO:0005615(extracellular space)|GO:0005886(plasma membrane)|GO:0007173(epidermal growth factor receptor signaling pathway)|GO:0007262(STAT protein import into nucleus)|GO:0008083(growth factor activity)|GO:0008284(positi…	ENSMUST00000029653	TC1576243	MAPK signaling pathway // ErbB signaling pathway // Cytokine-cytokine receptor interaction // HIF-1 signaling pathway // Endocytosis // PI3K-Akt signaling pathway // Focal adhesion // Gap junction // Regulation of actin cytoskeleton // Hepatitis C // Pathways in cancer // Pancreatic cancer // Endometrial cancer // Glioma // Prostate cancer // Melanoma // Bladder cancer // Non-small cell lung canc…	mmu04010 // mmu04012 // mmu04060 // mmu04066 // mmu04144 // mmu04151 // mmu04510 // mmu04540 // mmu04810 // mmu05160 // mmu05200 // mmu05212 // mmu05213 // mmu05214 // mmu05215 // mmu05218 // mmu05219 // mmu05223
22707	Mus musculus dual specificity phosphatase-like 15 (Dusp15), transcript variant 1, mRNA [NM_001159376]	2.90459	39.1072	292.836	A_55_P2044580	NM_001159376	Dusp15	NM_001159376	mm|2qH1	Mm.330671	252864	GO:0004721(phosphoprotein phosphatase activity)|GO:0004725(protein tyrosine phosphatase activity)|GO:0005575(cellular_component)|GO:0006470(protein dephosphorylation)|GO:0008138(protein tyrosine/serine/threonine phosphatase activity)|GO:0016311(dephosphorylation)|GO:0016787(hydrolase activity)|GO:0016791(phosphatase activity)	ENSMUST00000109811	TC1706588
28394	Mus musculus family with sequence similarity 189, member A1 (Fam189a1), mRNA [NM_183087]	2.89855	37.4931	279.577	A_55_P2026572	NM_183087	Fam189a1	NM_183087	mm|7qC	Mm.441986	70638	GO:0003674(molecular_function)|GO:0005575(cellular_component)|GO:0008150(biological_process)|GO:0016020(membrane)|GO:0016021(integral to membrane)	ENSMUST00000119118	TC1599377
51832	Mus musculus progestin and adipoQ receptor family member III (Paqr3), mRNA [NM_198422]	2.8943	62.1282	461.913	A_51_P156849	NM_198422	Paqr3	NM_198422	mm|5qE3	Mm.332505	231474	GO:0005794(Golgi apparatus)|GO:0016020(membrane)|GO:0016021(integral to membrane)	ENSMUST00000069453	NP967781
2195	Mus musculus predicted gene 129 (Gm129), mRNA [NM_001033302]	2.88365	219.693	1621.37	A_52_P63343	NM_001033302	Gm129	NM_001033302	mm|3qF2.1	Mm.331218	229599	GO:0003674(molecular_function)|GO:0005575(cellular_component)|GO:0008150(biological_process)	ENSMUST00000036418	TC1583787
25725	Mus musculus GTP cyclohydrolase 1 (Gch1), mRNA [NM_008102]	2.87852	3502.61	25758.1	A_55_P2106175	NM_008102	Gch1	NM_008102	mm|14qC1	Mm.10651	14528	GO:0000166(nucleotide binding)|GO:0003824(catalytic activity)|GO:0003934(GTP cyclohydrolase I activity)|GO:0005509(calcium ion binding)|GO:0005525(GTP binding)|GO:0005634(nucleus)|GO:0005737(cytoplasm)|GO:0005829(cytosol)|GO:0006184(GTP catabolic process)|GO:0006461(protein complex assembly)|GO:0006729(tetrahydrobiopterin biosynthetic process)|GO:0008152(metabolic process)|GO:0008217(regulation o…	ENSMUST00000089959	TC1579071	Folate biosynthesis // Metabolic pathways	mmu00790 // mmu01100
33021	Mus musculus cDNA sequence BC080695 (BC080695), mRNA [NM_001007579]	2.87265	475.257	3480.84	A_55_P1959379	NM_001007579	BC080695	NM_001007579	mm|4qE1	Mm.453523	329986	GO:0003674(molecular_function)|GO:0005575(cellular_component)|GO:0008150(biological_process)	ENSMUST00000105765
35723	Mus musculus chitinase 3-like 1 (Chi3l1), mRNA [NM_007695]	2.86176	363.912	2645.28	A_51_P362066	NM_007695	Chi3l1	NM_007695	mm|1qE4	Mm.38274	12654	GO:0003824(catalytic activity)|GO:0004553(hydrolase activity, hydrolyzing O-glycosyl compounds)|GO:0004568(chitinase activity)|GO:0005576(extracellular region)|GO:0005615(extracellular space)|GO:0005737(cytoplasm)|GO:0005783(endoplasmic reticulum)|GO:0005975(carbohydrate metabolic process)|GO:0006032(chitin catabolic process)|GO:0007250(activation of NF-kappaB-inducing kinase activity)|GO:0008061…	ENSMUST00000134812	TC1577153	Amino sugar and nucleotide sugar metabolism	mmu00520
2294	Mus musculus fibroblast growth factor receptor 3 (Fgfr3), transcript variant 2, mRNA [NM_001163215]	2.85866	870.743	6315.85	A_65_P06147	NM_001163215	Fgfr3	NM_001163215	mm|5qB2	Mm.6904	14184	GO:0000122(negative regulation of transcription from RNA polymerase II promoter)|GO:0000165(MAPK cascade)|GO:0000166(nucleotide binding)|GO:0001938(positive regulation of endothelial cell proliferation)|GO:0002009(morphogenesis of an epithelium)|GO:0002089(lens morphogenesis in camera-type eye)|GO:0004672(protein kinase activity)|GO:0004713(protein tyrosine kinase activity)|GO:0004714(transmembra…	ENSMUST00000142860	TC1596578	MAPK signaling pathway // Endocytosis // PI3K-Akt signaling pathway // Regulation of actin cytoskeleton // Pathways in cancer // Bladder cancer	mmu04010 // mmu04144 // mmu04151 // mmu04810 // mmu05200 // mmu05219
30284	transmembrane protein 116 [Source:MGI Symbol;Acc:MGI:1924712] [ENSMUST00000078094]	2.8407	40.8068	292.326	A_55_P2229137	ENSMUST00000078094	Tmem116	AK015791	mm|5qF	Mm.358781	77462	GO:0003674(molecular_function)|GO:0005575(cellular_component)|GO:0008150(biological_process)|GO:0016021(integral to membrane)	ENSMUST00000078094	TC1583716
13966	PREDICTED: Mus musculus predicted gene 2240 (Gm2240), mRNA [XM_001472904]	2.8297	82.9161	589.471	A_55_P1973194	XM_001472904	Gm2240	XM_001472904	mm|2qA3	Mm.455374	100039446	GO:0003674(molecular_function)|GO:0005575(cellular_component)|GO:0008150(biological_process)
46082	Mus musculus RIKEN cDNA 1190003J15 gene (1190003J15Rik), mRNA [NM_029821]	2.81745	596.266	4203.16	A_55_P2174582	NM_029821	1190003J15Rik	NM_029821	mm|7qF5	Mm.272359	76974	GO:0005739(mitochondrion)|GO:0005777(peroxisome)|GO:0006144(purine base metabolic process)|GO:0006810(transport)|GO:0008152(metabolic process)|GO:0016787(hydrolase activity)|GO:0033971(hydroxyisourate hydrolase activity)	ENSMUST00000106050	TC1582402	Purine metabolism // Metabolic pathways	mmu00230 // mmu01100
27668	Mus musculus epidermal growth factor (Egf), mRNA [NM_010113]	2.81232	92.307	648.377	A_52_P38627	NM_010113	Egf	NM_010113	mm|3qG3	Mm.252481	13645	GO:0000186(activation of MAPKK activity)|GO:0001525(angiogenesis)|GO:0005154(epidermal growth factor receptor binding)|GO:0005509(calcium ion binding)|GO:0005515(protein binding)|GO:0005615(extracellular space)|GO:0005886(plasma membrane)|GO:0007173(epidermal growth factor receptor signaling pathway)|GO:0007262(STAT protein import into nucleus)|GO:0008083(growth factor activity)|GO:0008284(positi…	ENSMUST00000029653	TC1576243	MAPK signaling pathway // ErbB signaling pathway // Cytokine-cytokine receptor interaction // HIF-1 signaling pathway // Endocytosis // PI3K-Akt signaling pathway // Focal adhesion // Gap junction // Regulation of actin cytoskeleton // Hepatitis C // Pathways in cancer // Pancreatic cancer // Endometrial cancer // Glioma // Prostate cancer // Melanoma // Bladder cancer // Non-small cell lung canc…	mmu04010 // mmu04012 // mmu04060 // mmu04066 // mmu04144 // mmu04151 // mmu04510 // mmu04540 // mmu04810 // mmu05160 // mmu05200 // mmu05212 // mmu05213 // mmu05214 // mmu05215 // mmu05218 // mmu05219 // mmu05223
6845	Mus musculus growth differentiation factor 15 (Gdf15), mRNA [NM_011819]	2.80916	3619.14	25365.7	A_55_P1960735	NM_011819	Gdf15	NM_011819	mm|8qB3.3	Mm.31325	23886	GO:0005125(cytokine activity)|GO:0005576(extracellular region)|GO:0005615(extracellular space)|GO:0008083(growth factor activity)	ENSMUST00000110103	TC1583737
59890	Mus musculus ureidopropionase, beta (Upb1), mRNA [NM_133995]	2.7889	2902.58	20059.8	A_51_P183051	NM_133995	Upb1	NM_133995	mm|10qC1	Mm.441195	103149	GO:0003824(catalytic activity)|GO:0003837(beta-ureidopropionase activity)|GO:0005737(cytoplasm)|GO:0006807(nitrogen compound metabolic process)|GO:0008152(metabolic process)|GO:0008270(zinc ion binding)|GO:0016787(hydrolase activity)|GO:0016810(hydrolase activity, acting on carbon-nitrogen (but not peptide) bonds)|GO:0019482(beta-alanine metabolic process)|GO:0046872(metal ion binding)	ENSMUST00000039925	TC1580721	Pyrimidine metabolism // beta-Alanine metabolism // Pantothenate and CoA biosynthesis // Drug metabolism - other enzymes // Metabolic pathways	mmu00240 // mmu00410 // mmu00770 // mmu00983 // mmu01100
29310	lincRNA:chr1:88396166-88396660 reverse strand	2.78417	97.6403	672.588	A_30_P01021444	chr1:88396166-88396660_R			mm|1qD
26032	PREDICTED: Mus musculus myosin-6-like (LOC100862557), mRNA [XM_003689292]	2.77497	30.9191	211.63	A_55_P2093231	XM_003689292	LOC100862557	XM_003689292	mm|14qC3		100862557
19765	Mus musculus coiled-coil-helix-coiled-coil-helix domain containing 10 (Chchd10), mRNA [NM_175329]	2.75786	18565.5	125575	A_51_P269084	NM_175329	Chchd10	NM_175329	mm|10qC1	Mm.333849	103172	GO:0003674(molecular_function)|GO:0005739(mitochondrion)|GO:0006119(oxidative phosphorylation)|GO:0006754(ATP biosynthetic process)|GO:2000984(negative regulation of ATP citrate synthase activity)	ENSMUST00000058906	TC1572461
15138	PREDICTED: Mus musculus predicted gene 12349 (Gm12349), mRNA [XM_003945646]	2.74467	48.1838	322.945	A_55_P2106603	XM_003945646	Gm12349	XM_003945646	mm|11qD	Mm.297600	100040491			TC1779415
29197	Mus musculus phospholipase A2, group IIE (Pla2g2e), mRNA [NM_012044]	2.74089	257.604	1722.04	A_66_P113008	NM_012044	Pla2g2e	NM_012044	mm|4qD3	Mm.296007	26970	GO:0004623(phospholipase A2 activity)|GO:0005509(calcium ion binding)|GO:0005575(cellular_component)|GO:0005576(extracellular region)|GO:0006629(lipid metabolic process)|GO:0006644(phospholipid metabolic process)|GO:0016042(lipid catabolic process)|GO:0016787(hydrolase activity)|GO:0046872(metal ion binding)	ENSMUST00000030531	TC1587473	Glycerophospholipid metabolism // Ether lipid metabolism // Arachidonic acid metabolism // Linoleic acid metabolism // alpha-Linolenic acid metabolism // Metabolic pathways // Vascular smooth muscle contraction // Pancreatic secretion // Fat digestion and absorption	mmu00564 // mmu00565 // mmu00590 // mmu00591 // mmu00592 // mmu01100 // mmu04270 // mmu04972 // mmu04975
34169	Mus musculus solute carrier family 1 (glial high affinity glutamate transporter), member 3 (Slc1a3), mRNA [NM_148938]	2.73911	175.221	1169.88	A_51_P268697	NM_148938	Slc1a3	NM_148938	mm|15qA1	Mm.204834	20512	GO:0003333(amino acid transmembrane transport)|GO:0005313(L-glutamate transmembrane transporter activity)|GO:0005314(high-affinity glutamate transmembrane transporter activity)|GO:0005515(protein binding)|GO:0005743(mitochondrial inner membrane)|GO:0005886(plasma membrane)|GO:0006536(glutamate metabolic process)|GO:0006537(glutamate biosynthetic process)|GO:0006810(transport)|GO:0006835(dicarboxy…	ENSMUST00000005493	TC1573171	Glutamatergic synapse	mmu04724
48096	lincRNA:chr10:60473030-60535340 forward strand	2.73086	51.3648	340.987	A_30_P01019776	chr10:60473030-60535340_F			mm|10qB4
9661	Mus musculus reproductive homeobox 7 (Rhox7), mRNA [NM_001025086]	2.72972	114.096	756.83	A_55_P2089955	NM_001025086	Rhox7	NM_001025086	mm|XqA3.3	Mm.391251	547168	GO:0003677(DNA binding)|GO:0005575(cellular_component)|GO:0005634(nucleus)|GO:0008150(biological_process)		NP1488181
42403	lincRNA:chr5:125190100-125209625 forward strand	2.72739	7400.3	49008.9	A_30_P01025595	chr5:125190100-125209625_F			mm|5qF
8555	Mus musculus cysteine-rich secretory protein LCCL domain containing 1 (Crispld1), mRNA [NM_031402]	2.72728	832.524	5513.03	A_66_P139805	NM_031402	Crispld1	NM_031402	mm|1qA3	Mm.289625	83691	GO:0003674(molecular_function)|GO:0005575(cellular_component)|GO:0005576(extracellular region)|GO:0008150(biological_process)	ENSMUST00000159958	TC1700638
37654	Mus musculus forkhead box A3 (Foxa3), mRNA [NM_008260]	2.70526	32.6283	212.793	A_52_P64707	NM_008260	Foxa3	NM_008260	mm|7qA3	Mm.42260	15377	GO:0000122(negative regulation of transcription from RNA polymerase II promoter)|GO:0001678(cellular glucose homeostasis)|GO:0003677(DNA binding)|GO:0003690(double-stranded DNA binding)|GO:0003700(sequence-specific DNA binding transcription factor activity)|GO:0003705(RNA polymerase II distal enhancer sequence-specific DNA binding transcription factor activity)|GO:0005634(nucleus)|GO:0005667(tran…	ENSMUST00000036018	NP381206	Maturity onset diabetes of the young	mmu04950
22468	Mus musculus CD200 antigen (Cd200), mRNA [NM_010818]	2.70416	247.978	1616.02	A_55_P2052062	NM_010818	Cd200	NM_010818	mm|16qB5	Mm.245851	17470	GO:0005515(protein binding)|GO:0005886(plasma membrane)|GO:0016020(membrane)|GO:0016021(integral to membrane)	ENSMUST00000163230	TC1578031
4667	Mus musculus fibroblast growth factor receptor 3 (Fgfr3), transcript variant 2, mRNA [NM_001163215]	2.70346	14583.4	94990.5	A_55_P1996578	NM_001163215	Fgfr3	NM_001163215	mm|5qB2	Mm.6904	14184	GO:0000122(negative regulation of transcription from RNA polymerase II promoter)|GO:0000165(MAPK cascade)|GO:0000166(nucleotide binding)|GO:0001938(positive regulation of endothelial cell proliferation)|GO:0002009(morphogenesis of an epithelium)|GO:0002089(lens morphogenesis in camera-type eye)|GO:0004672(protein kinase activity)|GO:0004713(protein tyrosine kinase activity)|GO:0004714(transmembra…	ENSMUST00000067150	TC1576655	MAPK signaling pathway // Endocytosis // PI3K-Akt signaling pathway // Regulation of actin cytoskeleton // Pathways in cancer // Bladder cancer	mmu04010 // mmu04144 // mmu04151 // mmu04810 // mmu05200 // mmu05219
48259	Mus musculus protein phosphatase 1, regulatory (inhibitor) subunit 1B (Ppp1r1b), mRNA [NM_144828]	2.70099	12304.7	80011.4	A_55_P2026275	NM_144828	Ppp1r1b	NM_144828	mm|11qD	Mm.45372	19049	GO:0001975(response to amphetamine)|GO:0004864(protein phosphatase inhibitor activity)|GO:0004865(protein serine/threonine phosphatase inhibitor activity)|GO:0005102(receptor binding)|GO:0005634(nucleus)|GO:0005737(cytoplasm)|GO:0006351(transcription, DNA-dependent)|GO:0007165(signal transduction)|GO:0007621(negative regulation of female receptivity)|GO:0008542(visual learning)|GO:0035556(intrace…	ENSMUST00000132443	TC1596994	Dopaminergic synapse // Cocaine addiction // Amphetamine addiction // Alcoholism	mmu04728 // mmu05030 // mmu05031 // mmu05034
60173	Mus musculus coxsackie virus and adenovirus receptor (Cxadr), transcript variant 1, mRNA [NM_001025192]	2.69554	807.483	5230.85	A_55_P1964638	NM_001025192	Cxadr	NM_001025192	mm|16qC3.1	Mm.66222	13052	GO:0001669(acrosomal vesicle)|GO:0005102(receptor binding)|GO:0005515(protein binding)|GO:0005576(extracellular region)|GO:0005615(extracellular space)|GO:0005634(nucleus)|GO:0005886(plasma membrane)|GO:0005911(cell-cell junction)|GO:0005912(adherens junction)|GO:0005923(tight junction)|GO:0007005(mitochondrion organization)|GO:0007155(cell adhesion)|GO:0007157(heterophilic cell-cell adhesion)|GO…	ENSMUST00000023572		Viral myocarditis	mmu05416
49770	Mus musculus SPARC-like 1 (Sparcl1), mRNA [NM_010097]	2.68757	796.744	5132.83	A_52_P64356	NM_010097	Sparcl1	NM_010097	mm|5qE5	Mm.29027	13602	GO:0005509(calcium ion binding)|GO:0005576(extracellular region)|GO:0005578(proteinaceous extracellular matrix)|GO:0005615(extracellular space)|GO:0007165(signal transduction)|GO:0045202(synapse)|GO:0046872(metal ion binding)	ENSMUST00000031249	TC1573824
3934	Mus musculus leprecan-like 1 (Leprel1), mRNA [NM_173379]	2.68594	272.282	1752.13	A_52_P109270	NM_173379	Leprel1	NM_173379	mm|16qB1	Mm.483044	210530	GO:0005506(iron ion binding)|GO:0005604(basement membrane)|GO:0005783(endoplasmic reticulum)|GO:0005794(Golgi apparatus)|GO:0008285(negative regulation of cell proliferation)|GO:0016491(oxidoreductase activity)|GO:0016702(oxidoreductase activity, acting on single donors with incorporation of molecular oxygen, incorporation of two atoms of oxygen)|GO:0016705(oxidoreductase activity, acting on pair…	ENSMUST00000039990	TC1585868
58978	Mus musculus collagen, type IX, alpha 1 (Col9a1), mRNA [NM_007740]	2.68471	32092.1	206337	A_55_P1999532	NM_007740	Col9a1	NM_007740	mm|1qA5	Mm.154662	12839	GO:0001894(tissue homeostasis)|GO:0003417(growth plate cartilage development)|GO:0005576(extracellular region)|GO:0005578(proteinaceous extracellular matrix)|GO:0005581(collagen)|GO:0005594(collagen type IX)|GO:0046872(metal ion binding)|GO:0051216(cartilage development)	ENSMUST00000054588	TC1584852	Protein digestion and absorption	mmu04974
46690	Mus musculus pannexin 3 (Panx3), mRNA [NM_172454]	2.68465	649.494	4175.76	A_52_P27190	NM_172454	Panx3	NM_172454	mm|9qA4	Mm.217159	208098	GO:0005216(ion channel activity)|GO:0005886(plasma membrane)|GO:0005921(gap junction)|GO:0006810(transport)|GO:0006811(ion transport)|GO:0007267(cell-cell signaling)|GO:0016020(membrane)|GO:0016021(integral to membrane)|GO:0030054(cell junction)	ENSMUST00000011262	TC1583907
47048	Mus musculus proline and serine rich 2 (Proser2), transcript variant 2, mRNA [NM_144883]	2.68198	1355.08	8696.08	A_51_P474169	NM_144883	Proser2	NM_144883	mm|2qA1	Mm.133542	227545	GO:0003674(molecular_function)|GO:0005575(cellular_component)|GO:0008150(biological_process)	ENSMUST00000114942	TC1582327
52671	Mus musculus fibrinogen-like protein 1 (Fgl1), mRNA [NM_145594]	2.6812	68.0923	436.737	A_55_P2004447	NM_145594	Fgl1	NM_145594	mm|8qA4	Mm.277955	234199	GO:0005102(receptor binding)|GO:0005576(extracellular region)|GO:0005615(extracellular space)|GO:0007165(signal transduction)	ENSMUST00000034003	TC1581277
23395		2.67329	146.41	933.926	A_55_P2074505				mm|2qH3
25536	Mus musculus dedicator of cytokinesis 8 (Dock8), mRNA [NM_028785]	2.66003	104.913	663.101	A_51_P483511	NM_028785	Dock8	NM_028785	mm|19qB	Mm.102485	76088	GO:0003674(molecular_function)|GO:0005085(guanyl-nucleotide exchange factor activity)|GO:0005575(cellular_component)|GO:0007264(small GTPase mediated signal transduction)|GO:0008150(biological_process)	ENSMUST00000025831	TC1581599
14614	Mus musculus transmembrane protein 125 (Tmem125), mRNA [NM_172383]	2.65143	189.127	1188.27	A_51_P219918	NM_172383	Tmem125	NM_172383	mm|4qD2.1	Mm.23639	230678	GO:0003674(molecular_function)|GO:0005575(cellular_component)|GO:0008150(biological_process)|GO:0016020(membrane)|GO:0016021(integral to membrane)	ENSMUST00000060214
49353	Mus musculus FXYD domain-containing ion transport regulator 2 (Fxyd2), transcript variant b, mRNA [NM_052823]	2.64944	162.829	1021.63	A_55_P2137941	NM_052823	Fxyd2	NM_052823	mm|9qA5.2	Mm.22742	11936	GO:0001558(regulation of cell growth)|GO:0005216(ion channel activity)|GO:0005391(sodium:potassium-exchanging ATPase activity)|GO:0005890(sodium:potassium-exchanging ATPase complex)|GO:0006810(transport)|GO:0006811(ion transport)|GO:0006813(potassium ion transport)|GO:0006814(sodium ion transport)|GO:0016020(membrane)|GO:0016021(integral to membrane)|GO:0016323(basolateral plasma membrane)|GO:004…	ENSMUST00000041005	TC1593534	Cardiac muscle contraction // Insulin secretion // Thyroid hormone synthesis // Aldosterone-regulated sodium reabsorption // Endocrine and other factor-regulated calcium reabsorption // Proximal tubule bicarbonate reclamation // Salivary secretion // Pancreatic secretion // Carbohydrate digestion and absorption // Protein digestion and absorption // Bile secretion // Mineral absorption	mmu04260 // mmu04911 // mmu04918 // mmu04960 // mmu04961 // mmu04964 // mmu04970 // mmu04972 // mmu04973 // mmu04974 // mmu04976 // mmu04978
5875	lincRNA:chr7:6210340-6229115 forward strand	2.64367	4478.2	27985.1	A_30_P01017835	chr7:6210340-6229115_F			mm|7qA1
2303	Mus musculus transient receptor potential cation channel, subfamily C, member 3 (Trpc3), mRNA [NM_019510]	2.63694	119.474	743.139	A_51_P317695	NM_019510	Trpc3	NM_019510	mm|3qB	Mm.74363	22065	GO:0005216(ion channel activity)|GO:0005227(calcium activated cation channel activity)|GO:0005262(calcium channel activity)|GO:0006810(transport)|GO:0006811(ion transport)|GO:0006816(calcium ion transport)|GO:0010524(positive regulation of calcium ion transport into cytosol)|GO:0016020(membrane)|GO:0016021(integral to membrane)|GO:0033198(response to ATP)|GO:0034220(ion transmembrane transport)|G…	ENSMUST00000123220	TC1583927
43884	Mus musculus FLYWCH family member 2 (Flywch2), mRNA [NM_029798]	2.63159	1681.81	10422.3	A_51_P500541	NM_029798	Flywch2	NM_029798	mm|17qA3.3	Mm.269613	76917	GO:0003674(molecular_function)|GO:0005575(cellular_component)|GO:0008150(biological_process)	ENSMUST00000024704	TC1582353
61261	Mus musculus melan-A (Mlana), mRNA [NM_029993]	2.63111	275.032	1703.83	A_55_P1953402	NM_029993	Mlana	NM_029993	mm|19qC1	Mm.138437	77836	GO:0005789(endoplasmic reticulum membrane)|GO:0005794(Golgi apparatus)|GO:0005802(trans-Golgi network)|GO:0042470(melanosome)	ENSMUST00000025719	TC1587408
21216	Mus musculus calcium channel, voltage-dependent, L type, alpha 1S subunit (Cacna1s), transcript variant 2, mRNA [NM_001081023]	2.62169	49.42	304.165	A_51_P103541	NM_001081023	Cacna1s	NM_001081023	mm|1qE4	Mm.4418	12292	GO:0001501(skeletal system development)|GO:0002074(extraocular skeletal muscle development)|GO:0005216(ion channel activity)|GO:0005244(voltage-gated ion channel activity)|GO:0005245(voltage-gated calcium channel activity)|GO:0005262(calcium channel activity)|GO:0005737(cytoplasm)|GO:0005886(plasma membrane)|GO:0005891(voltage-gated calcium channel complex)|GO:0006810(transport)|GO:0006811(ion tr…	ENSMUST00000159106	TC1587358	MAPK signaling pathway // Calcium signaling pathway // Cardiac muscle contraction // Vascular smooth muscle contraction // Retrograde endocannabinoid signaling // Cholinergic synapse // Serotonergic synapse // GABAergic synapse // Insulin secretion // GnRH signaling pathway // Alzheimer's disease // Hypertrophic cardiomyopathy (HCM) // Arrhythmogenic right ventricular cardiomyopathy (ARVC) // Dil…	mmu04010 // mmu04020 // mmu04260 // mmu04270 // mmu04723 // mmu04725 // mmu04726 // mmu04727 // mmu04911 // mmu04912 // mmu05010 // mmu05410 // mmu05412 // mmu05414
6386	Mus musculus RIKEN cDNA 0610040J01 gene (0610040J01Rik), mRNA [NM_029554]	2.61257	479.614	2933.29	A_51_P483617	NM_029554	0610040J01Rik	NM_029554	mm|5qC3.1	Mm.38143	76261	GO:0003674(molecular_function)|GO:0005575(cellular_component)|GO:0008150(biological_process)	ENSMUST00000081747	TC1579150
196	Mus musculus ceruloplasmin (Cp), transcript variant 3, mRNA [NM_001276248]	2.60827	95.6484	583.238	A_55_P2087607	NM_001276248	Cp	NM_001276248	mm|3qA2	Mm.13787	12870	GO:0004322(ferroxidase activity)|GO:0005507(copper ion binding)|GO:0005576(extracellular region)|GO:0005615(extracellular space)|GO:0006810(transport)|GO:0006811(ion transport)|GO:0006825(copper ion transport)|GO:0016491(oxidoreductase activity)|GO:0046658(anchored to plasma membrane)|GO:0046688(response to copper ion)|GO:0046872(metal ion binding)|GO:0051087(chaperone binding)|GO:0055114(oxidati…	ENSMUST00000108329	TC1606890	Porphyrin and chlorophyll metabolism	mmu00860
2927	Mus musculus serine incorporator 5 (Serinc5), mRNA [NM_172588]	2.60712	2647.69	16132	A_51_P128336	NM_172588	Serinc5	NM_172588	mm|13qC3	Mm.297970	218442	GO:0003674(molecular_function)|GO:0005783(endoplasmic reticulum)|GO:0005794(Golgi apparatus)|GO:0006629(lipid metabolic process)|GO:0006658(phosphatidylserine metabolic process)|GO:0008654(phospholipid biosynthetic process)|GO:0016020(membrane)|GO:0016021(integral to membrane)|GO:0042552(myelination)|GO:0043209(myelin sheath)|GO:0051347(positive regulation of transferase activity)	ENSMUST00000049488	TC1602980
22494	lincRNA:chr16:9249688-9275013 reverse strand	2.60705	40.8401	248.821	A_30_P01025152	chr16:9249688-9275013_R			mm|16qA1
44440	Mus musculus exostoses (multiple)-like 1 (Extl1), mRNA [NM_019578]	2.60206	632.282	3838.92	A_51_P346893	NM_019578	Extl1	NM_019578	mm|4qD3	Mm.30978	56219	GO:0005783(endoplasmic reticulum)|GO:0016020(membrane)|GO:0016021(integral to membrane)|GO:0016740(transferase activity)|GO:0016757(transferase activity, transferring glycosyl groups)|GO:0016758(transferase activity, transferring hexosyl groups)|GO:0031227(intrinsic to endoplasmic reticulum membrane)|GO:0050508(glucuronosyl-N-acetylglucosaminyl-proteoglycan 4-alpha-N-acetylglucosaminyltransferase…	ENSMUST00000030643	TC1616019	Glycosaminoglycan biosynthesis - heparan sulfate / heparin // Metabolic pathways	mmu00534 // mmu01100
43413	Mus musculus lysyl oxidase-like 4 (Loxl4), transcript variant 1, mRNA [NM_001164311]	2.59781	24907.6	150783	A_55_P2044143	NM_001164311	Loxl4	NM_001164311	mm|19qC3	Mm.178767	67573	GO:0004720(protein-lysine 6-oxidase activity)|GO:0005044(scavenger receptor activity)|GO:0005507(copper ion binding)|GO:0005576(extracellular region)|GO:0016020(membrane)|GO:0016491(oxidoreductase activity)|GO:0016641(oxidoreductase activity, acting on the CH-NH2 group of donors, oxygen as acceptor)|GO:0046872(metal ion binding)|GO:0055114(oxidation-reduction process)		TC1605221
24807	lincRNA:chr10:83181374-83249774 reverse strand	2.59743	5098.56	30856.9	A_30_P01021411	chr10:83181374-83249774_R			mm|10qC1
41585	Mus musculus acyl-CoA synthetase medium-chain family member 3 (Acsm3), transcript variant 2, mRNA [NM_212441]	2.59301	404.734	2441.99	A_51_P487175	NM_212441	Acsm3	NM_212441	mm|7qF2	Mm.334199	20216	GO:0000166(nucleotide binding)|GO:0003824(catalytic activity)|GO:0005524(ATP binding)|GO:0005739(mitochondrion)|GO:0005759(mitochondrial matrix)|GO:0006629(lipid metabolic process)|GO:0006631(fatty acid metabolic process)|GO:0006633(fatty acid biosynthetic process)|GO:0008152(metabolic process)|GO:0015645(fatty acid ligase activity)|GO:0016874(ligase activity)|GO:0046872(metal ion binding)|GO:004…	ENSMUST00000106528	TC1581394	Butanoate metabolism // Metabolic pathways	mmu00650 // mmu01100
20970	Mus musculus 15 days embryo head cDNA, RIKEN full-length enriched library, clone:4022436C10 product:hypothetical Proline-rich region profile containing protein, full insert sequence. [AK132370]	2.59119	122.466	737.97	A_66_P130911	AK132370	Proser2	AK132370	mm|2qA1	Mm.133542	227545	GO:0003674(molecular_function)|GO:0005575(cellular_component)|GO:0008150(biological_process)
37025	Mus musculus t-complex-associated testis expressed 1 (Tcte1), mRNA [NM_013688]	2.5845	1181.27	7085.35	A_55_P1989996	NM_013688	Tcte1	NM_013688	mm|17qB3	Mm.329064	21645	GO:0003674(molecular_function)|GO:0005575(cellular_component)|GO:0008150(biological_process)	ENSMUST00000113547
1058	Mus musculus kinesin family member 12 (Kif12), mRNA [NM_010616]	2.58438	47.7112	286.151	A_52_P221776	NM_010616	Kif12	NM_010616	mm|4qB3	Mm.216057	16552	GO:0000166(nucleotide binding)|GO:0003777(microtubule motor activity)|GO:0005524(ATP binding)|GO:0005737(cytoplasm)|GO:0005856(cytoskeleton)|GO:0005874(microtubule)|GO:0005875(microtubule associated complex)|GO:0007018(microtubule-based movement)	ENSMUST00000030042	TC1584697
54724	Mus musculus GRAM domain containing 2 (Gramd2), mRNA [NM_001033498]	2.57892	204.05	1219.18	A_55_P1970901	NM_001033498	Gramd2	NM_001033498	mm|9qB	Mm.297580	546134	GO:0003674(molecular_function)|GO:0005575(cellular_component)|GO:0008150(biological_process)|GO:0016020(membrane)|GO:0016021(integral to membrane)	ENSMUST00000098661	TC1590752
52866	Mus musculus macrophage stimulating 1 (hepatocyte growth factor-like) (Mst1), mRNA [NM_008243]	2.5736	71.2767	424.305	A_55_P1984098	NM_008243	Mst1	NM_008243	mm|9qF2	Mm.8369	15235	GO:0003824(catalytic activity)|GO:0004252(serine-type endopeptidase activity)|GO:0005576(extracellular region)|GO:0006508(proteolysis)|GO:0007566(embryo implantation)	ENSMUST00000035211	TC1583338
34623		2.56897	396.908	2355.2	A_55_P2038452				mm|8qB3.3
56707	Mus musculus RIKEN cDNA 4930431P03 gene (4930431P03Rik), non-coding RNA [NR_045059]	2.55548	177.063	1040.89	A_55_P2408112	NR_045059	4930431P03Rik	NR_045059	mm|14qC1	Mm.318535	73895		ENSMUST00000166127
56938	Mus musculus serine incorporator 5 (Serinc5), mRNA [NM_172588]	2.54688	2904.92	16975.5	A_51_P128336	NM_172588	Serinc5	NM_172588	mm|13qC3	Mm.297970	218442	GO:0003674(molecular_function)|GO:0005783(endoplasmic reticulum)|GO:0005794(Golgi apparatus)|GO:0006629(lipid metabolic process)|GO:0006658(phosphatidylserine metabolic process)|GO:0008654(phospholipid biosynthetic process)|GO:0016020(membrane)|GO:0016021(integral to membrane)|GO:0042552(myelination)|GO:0043209(myelin sheath)|GO:0051347(positive regulation of transferase activity)	ENSMUST00000049488	TC1602980
14675	Mus musculus keratin 85 (Krt85), mRNA [NM_016879]	2.54418	37.694	219.86	A_55_P2086334	NM_016879	Krt85	NM_016879	mm|15qF2	Mm.347934	53622	GO:0005198(structural molecule activity)|GO:0005882(intermediate filament)|GO:0045095(keratin filament)		TC1663963
6461	Mus musculus potassium channel, subfamily T, member 2 (Kcnt2), mRNA [NM_001081027]	2.54351	54.3557	316.896	A_55_P1961730	NM_001081027	Kcnt2	NM_001081027	mm|1qF	Mm.483845	240776	GO:0005249(voltage-gated potassium channel activity)|GO:0005267(potassium channel activity)|GO:0005886(plasma membrane)|GO:0006813(potassium ion transport)|GO:0008076(voltage-gated potassium channel complex)|GO:0015269(calcium-activated potassium channel activity)|GO:0071805(potassium ion transmembrane transport)	ENSMUST00000060201
39268	Mus musculus predicted gene 10639 (Gm10639), mRNA [NM_001122660]	2.54346	36.7674	214.349	A_55_P2102065	NM_001122660	Gm10639	NM_001122660	mm|9qE1	Mm.482247	100042314	GO:0003674(molecular_function)|GO:0004364(glutathione transferase activity)|GO:0005575(cellular_component)|GO:0008150(biological_process)|GO:0008152(metabolic process)|GO:0016740(transferase activity)	ENSMUST00000119823
11385	Mus musculus G protein-coupled receptor 132 (Gpr132), mRNA [NM_019925]	2.5434	37.0674	216.089	A_55_P2051229	NM_019925	Gpr132	NM_019925	mm|12qF1	Mm.20455	56696	GO:0000082(G1/S transition of mitotic cell cycle)|GO:0004871(signal transducer activity)|GO:0004930(G-protein coupled receptor activity)|GO:0005886(plasma membrane)|GO:0005887(integral to plasma membrane)|GO:0007165(signal transduction)|GO:0007186(G-protein coupled receptor signaling pathway)|GO:0016020(membrane)|GO:0016021(integral to membrane)	ENSMUST00000021729
47437	lincRNA:chr5:125190100-125209625 forward strand	2.53989	743.95	4326.4	A_30_P01026581	chr5:125190100-125209625_F			mm|5qF
29047	Mus musculus potassium voltage-gated channel, Isk-related family, member 1-like, pseudogene (Kcne1l), mRNA [NM_021487]	2.53611	96.1089	557.454	A_51_P160673	NM_021487	Kcne1l	NM_021487	mm|XqF2	Mm.58507	66240	GO:0005249(voltage-gated potassium channel activity)|GO:0006811(ion transport)|GO:0016020(membrane)|GO:0016021(integral to membrane)	ENSMUST00000134825	TC1579459
53219	Mus musculus protein phosphatase 1, regulatory (inhibitor) subunit 14A (Ppp1r14a), mRNA [NM_026731]	2.53388	186.82	1081.93	A_51_P432460	NM_026731	Ppp1r14a	NM_026731	mm|7qB1	Mm.2343	68458	GO:0004864(protein phosphatase inhibitor activity)|GO:0005737(cytoplasm)|GO:0042325(regulation of phosphorylation)|GO:0043086(negative regulation of catalytic activity)	ENSMUST00000048187	TC1584305	Vascular smooth muscle contraction	mmu04270
11728	Mus musculus microtubule-associated protein tau (Mapt), transcript variant 1, mRNA [NM_001038609]	2.53346	99.8671	578.187	A_55_P2100149	NM_001038609	Mapt	NM_001038609	mm|11qE1	Mm.1287	17762	GO:0000226(microtubule cytoskeleton organization)|GO:0001764(neuron migration)|GO:0005515(protein binding)|GO:0005634(nucleus)|GO:0005737(cytoplasm)|GO:0005856(cytoskeleton)|GO:0005874(microtubule)|GO:0005886(plasma membrane)|GO:0006915(apoptotic process)|GO:0007409(axonogenesis)|GO:0007584(response to nutrient)|GO:0007628(adult walking behavior)|GO:0008017(microtubule binding)|GO:0008088(axon ca…	ENSMUST00000144836	TC1582042	MAPK signaling pathway // Alzheimer's disease	mmu04010 // mmu05010
28263	Mus musculus PDZ and LIM domain 3 (Pdlim3), mRNA [NM_016798]	2.52944	44.0682	254.426	A_52_P579531	NM_016798	Pdlim3	NM_016798	mm|8qB1.1	Mm.282900	53318	GO:0005737(cytoplasm)|GO:0007015(actin filament organization)|GO:0007507(heart development)|GO:0007519(skeletal muscle tissue development)|GO:0008092(cytoskeletal protein binding)|GO:0008270(zinc ion binding)|GO:0008307(structural constituent of muscle)|GO:0015629(actin cytoskeleton)|GO:0030018(Z disc)|GO:0042805(actinin binding)|GO:0046872(metal ion binding)	ENSMUST00000034053	TC1577676
39420	Mus musculus myosin binding protein H (Mybph), mRNA [NM_016749]	2.52436	43.9621	252.922	A_51_P137121	NM_016749	Mybph	NM_016749	mm|1qE4	Mm.379067	53311	GO:0003674(molecular_function)|GO:0005575(cellular_component)|GO:0007155(cell adhesion)|GO:0008150(biological_process)|GO:0032982(myosin filament)	ENSMUST00000038445	TC1583323
29829	Mus musculus collagen, type XXVII, alpha 1 (Col27a1), mRNA [NM_025685]	2.52344	1685.41	9690.3	A_52_P480088	NM_025685	Col27a1	NM_025685	mm|4qB3	Mm.194116	373864	GO:0003674(molecular_function)|GO:0005201(extracellular matrix structural constituent)|GO:0005576(extracellular region)|GO:0005578(proteinaceous extracellular matrix)|GO:0005581(collagen)|GO:0005583(fibrillar collagen)|GO:0008150(biological_process)|GO:0046872(metal ion binding)	ENSMUST00000036300	TC1651469	PI3K-Akt signaling pathway // Focal adhesion // ECM-receptor interaction // Protein digestion and absorption // Amoebiasis	mmu04151 // mmu04510 // mmu04512 // mmu04974 // mmu05146
20375	Mus musculus serine incorporator 5 (Serinc5), mRNA [NM_172588]	2.52331	2794.47	16065.4	A_51_P128336	NM_172588	Serinc5	NM_172588	mm|13qC3	Mm.297970	218442	GO:0003674(molecular_function)|GO:0005783(endoplasmic reticulum)|GO:0005794(Golgi apparatus)|GO:0006629(lipid metabolic process)|GO:0006658(phosphatidylserine metabolic process)|GO:0008654(phospholipid biosynthetic process)|GO:0016020(membrane)|GO:0016021(integral to membrane)|GO:0042552(myelination)|GO:0043209(myelin sheath)|GO:0051347(positive regulation of transferase activity)	ENSMUST00000049488	TC1602980
15189		2.51822	225.143	1289.79	A_55_P2273379
30668	Mus musculus solute carrier family 1 (neutral amino acid transporter), member 5 (Slc1a5), mRNA [NM_009201]	2.50449	1449.27	8223.88	A_55_P2136318	NM_009201	Slc1a5	NM_009201	mm|7qA2	Mm.1056	20514	GO:0003333(amino acid transmembrane transport)|GO:0005576(extracellular region)|GO:0005794(Golgi apparatus)|GO:0005886(plasma membrane)|GO:0006810(transport)|GO:0006835(dicarboxylic acid transport)|GO:0006860(extracellular amino acid transport)|GO:0015171(amino acid transmembrane transporter activity)|GO:0015175(neutral amino acid transmembrane transporter activity)|GO:0015194(L-serine transmembr…	ENSMUST00000108496	TC1670747	Protein digestion and absorption	mmu04974
48948	Mus musculus solute carrier family 1 (neutral amino acid transporter), member 5 (Slc1a5), mRNA [NM_009201]	2.50315	5106.64	28950.7	A_51_P453475	NM_009201	Slc1a5	NM_009201	mm|7qA2	Mm.1056	20514	GO:0003333(amino acid transmembrane transport)|GO:0005576(extracellular region)|GO:0005794(Golgi apparatus)|GO:0005886(plasma membrane)|GO:0006810(transport)|GO:0006835(dicarboxylic acid transport)|GO:0006860(extracellular amino acid transport)|GO:0015171(amino acid transmembrane transporter activity)|GO:0015175(neutral amino acid transmembrane transporter activity)|GO:0015194(L-serine transmembr…	ENSMUST00000108496	TC1575151	Protein digestion and absorption	mmu04974
54318	Mus musculus zinc finger protein 385C (Zfp385c), mRNA [NM_177790]	2.50291	444.265	2518.21	A_55_P2114088	NM_177790	Zfp385c	NM_177790	mm|11qD	Mm.274734	278304	GO:0003676(nucleic acid binding)|GO:0005622(intracellular)|GO:0005634(nucleus)|GO:0008150(biological_process)|GO:0008270(zinc ion binding)|GO:0046872(metal ion binding)	ENSMUST00000103119	TC1587381
27573	Mus musculus serine incorporator 5 (Serinc5), mRNA [NM_172588]	2.49949	2879.37	16282.4	A_51_P128336	NM_172588	Serinc5	NM_172588	mm|13qC3	Mm.297970	218442	GO:0003674(molecular_function)|GO:0005783(endoplasmic reticulum)|GO:0005794(Golgi apparatus)|GO:0006629(lipid metabolic process)|GO:0006658(phosphatidylserine metabolic process)|GO:0008654(phospholipid biosynthetic process)|GO:0016020(membrane)|GO:0016021(integral to membrane)|GO:0042552(myelination)|GO:0043209(myelin sheath)|GO:0051347(positive regulation of transferase activity)	ENSMUST00000049488	TC1602980
51550	Mus musculus procollagen C-endopeptidase enhancer 2 (Pcolce2), mRNA [NM_029620]	2.49704	7303.28	41228.8	A_51_P245789	NM_029620	Pcolce2	NM_029620	mm|9qE3.3	Mm.46016	76477	GO:0005518(collagen binding)|GO:0005576(extracellular region)|GO:0008201(heparin binding)|GO:0010952(positive regulation of peptidase activity)|GO:0016504(peptidase activator activity)	ENSMUST00000015498	TC1581832
22666	Mus musculus alpha-2-glycoprotein 1, zinc (Azgp1), mRNA [NM_013478]	2.49632	208.655	1177.33	A_51_P456721	NM_013478	Azgp1	NM_013478	mm|5qG2	Mm.30061	12007	GO:0005576(extracellular region)|GO:0006955(immune response)|GO:0007155(cell adhesion)|GO:0016020(membrane)|GO:0019882(antigen processing and presentation)|GO:0040014(regulation of multicellular organism growth)|GO:0042612(MHC class I protein complex)	ENSMUST00000035390	TC1577826
23652	Mus musculus inhibitor of DNA binding 4 (Id4), mRNA [NM_031166]	2.49508	1525.41	8599.61	A_52_P449871	NM_031166	Id4	NM_031166	mm|13qA5	Mm.458006	15904	GO:0000082(G1/S transition of mitotic cell cycle)|GO:0000122(negative regulation of transcription from RNA polymerase II promoter)|GO:0001085(RNA polymerase II transcription factor binding)|GO:0005515(protein binding)|GO:0005634(nucleus)|GO:0005737(cytoplasm)|GO:0007405(neuroblast proliferation)|GO:0007420(brain development)|GO:0008283(cell proliferation)|GO:0008284(positive regulation of cell pr…	ENSMUST00000021810	TC1582936	TGF-beta signaling pathway // Hippo signaling pathway	mmu04350 // mmu04390
9427	Mus musculus RIKEN cDNA 4930452G13 gene (4930452G13Rik), non-coding RNA [NR_045060]	2.49338	84.4621	475.602	A_55_P2204168	NR_045060	4930452G13Rik	NR_045060	mm|14qD3	Mm.107775	73989			TC1600744
35078	Mus musculus Indian hedgehog (Ihh), mRNA [NM_010544]	2.49257	75.3722	424.178	A_55_P2152225	NM_010544	Ihh	NM_010544	mm|1qC3	Mm.439736	16147	GO:0001501(skeletal system development)|GO:0001503(ossification)|GO:0001569(patterning of blood vessels)|GO:0001649(osteoblast differentiation)|GO:0001701(in utero embryonic development)|GO:0001708(cell fate specification)|GO:0001763(morphogenesis of a branching structure)|GO:0001944(vasculature development)|GO:0001947(heart looping)|GO:0002053(positive regulation of mesenchymal cell proliferatio…	ENSMUST00000164097	TC1584652	Hedgehog signaling pathway	mmu04340
28091	Mus musculus acyl-CoA synthetase medium-chain family member 3 (Acsm3), transcript variant 2, mRNA [NM_212441]	2.49089	331.484	1863.35	A_55_P1972104	NM_212441	Acsm3	NM_212441	mm|7qF2	Mm.334199	20216	GO:0000166(nucleotide binding)|GO:0003824(catalytic activity)|GO:0005524(ATP binding)|GO:0005739(mitochondrion)|GO:0005759(mitochondrial matrix)|GO:0006629(lipid metabolic process)|GO:0006631(fatty acid metabolic process)|GO:0006633(fatty acid biosynthetic process)|GO:0008152(metabolic process)|GO:0015645(fatty acid ligase activity)|GO:0016874(ligase activity)|GO:0046872(metal ion binding)|GO:004…	ENSMUST00000106528	TC1581394	Butanoate metabolism // Metabolic pathways	mmu00650 // mmu01100
24649	Mus musculus solute carrier family 35, member G1 (Slc35g1), mRNA [NM_175507]	2.48388	842.45	4712.66	A_55_P1959828	NM_175507	Slc35g1	NM_175507	mm|19qC3	Mm.262085	240660	GO:0003674(molecular_function)|GO:0005575(cellular_component)|GO:0008150(biological_process)|GO:0016020(membrane)|GO:0016021(integral to membrane)	ENSMUST00000054098	TC1581569
36324	Mus musculus tetraspanin 32 (Tspan32), transcript variant 2, mRNA [NM_020286]	2.48056	188.109	1049.86	A_51_P221248	NM_020286	Tspan32	NM_020286	mm|7qF5	Mm.28172	27027	GO:0003674(molecular_function)|GO:0005622(intracellular)|GO:0008150(biological_process)|GO:0016020(membrane)|GO:0016021(integral to membrane)	ENSMUST00000154264	TC1671183
47802	Mus musculus regulator of G-protein signaling 2 (Rgs2), mRNA [NM_009061]	2.48022	1943.24	10843	A_55_P2109857	NM_009061	Rgs2	NM_009061	mm|1qF	Mm.28262	19735	GO:0005096(GTPase activator activity)|GO:0005515(protein binding)|GO:0005634(nucleus)|GO:0005737(cytoplasm)|GO:0005829(cytosol)|GO:0005886(plasma membrane)|GO:0006417(regulation of translation)|GO:0007049(cell cycle)|GO:0007186(G-protein coupled receptor signaling pathway)|GO:0009898(internal side of plasma membrane)|GO:0009968(negative regulation of signal transduction)|GO:0010519(negative regul…	ENSMUST00000027606	TC1769768
17799	Mus musculus diacylglycerol O-acyltransferase 2 (Dgat2), mRNA [NM_026384]	2.47994	3132.04	17472.9	A_52_P592909	NM_026384	Dgat2	NM_026384	mm|7qE2	Mm.180189	67800	GO:0003846(2-acylglycerol O-acyltransferase activity)|GO:0004144(diacylglycerol O-acyltransferase activity)|GO:0005739(mitochondrion)|GO:0005783(endoplasmic reticulum)|GO:0005811(lipid particle)|GO:0006071(glycerol metabolic process)|GO:0006629(lipid metabolic process)|GO:0016020(membrane)|GO:0016021(integral to membrane)|GO:0016740(transferase activity)|GO:0016746(transferase activity, transferr…	ENSMUST00000033001	TC1757989	Glycerolipid metabolism // Metabolic pathways // Fat digestion and absorption	mmu00561 // mmu01100 // mmu04975
7894	Mus musculus S100 protein, beta polypeptide, neural (S100b), mRNA [NM_009115]	2.47955	23163	129186	A_51_P468260	NM_009115	S100b	NM_009115	mm|10qC1	Mm.235998	20203	GO:0001726(ruffle)|GO:0005102(receptor binding)|GO:0005509(calcium ion binding)|GO:0005576(extracellular region)|GO:0005615(extracellular space)|GO:0005634(nucleus)|GO:0005737(cytoplasm)|GO:0006112(energy reserve metabolic process)|GO:0006874(cellular calcium ion homeostasis)|GO:0006917(induction of apoptosis)|GO:0007611(learning or memory)|GO:0007613(memory)|GO:0008270(zinc ion binding)|GO:00082…	ENSMUST00000036387	TC1605408
39953	Mus musculus serine incorporator 5 (Serinc5), mRNA [NM_172588]	2.47937	3199.23	17840.6	A_51_P128336	NM_172588	Serinc5	NM_172588	mm|13qC3	Mm.297970	218442	GO:0003674(molecular_function)|GO:0005783(endoplasmic reticulum)|GO:0005794(Golgi apparatus)|GO:0006629(lipid metabolic process)|GO:0006658(phosphatidylserine metabolic process)|GO:0008654(phospholipid biosynthetic process)|GO:0016020(membrane)|GO:0016021(integral to membrane)|GO:0042552(myelination)|GO:0043209(myelin sheath)|GO:0051347(positive regulation of transferase activity)	ENSMUST00000049488	TC1602980
58994	Mus musculus serine incorporator 5 (Serinc5), mRNA [NM_172588]	2.47708	3013.61	16778.9	A_51_P128336	NM_172588	Serinc5	NM_172588	mm|13qC3	Mm.297970	218442	GO:0003674(molecular_function)|GO:0005783(endoplasmic reticulum)|GO:0005794(Golgi apparatus)|GO:0006629(lipid metabolic process)|GO:0006658(phosphatidylserine metabolic process)|GO:0008654(phospholipid biosynthetic process)|GO:0016020(membrane)|GO:0016021(integral to membrane)|GO:0042552(myelination)|GO:0043209(myelin sheath)|GO:0051347(positive regulation of transferase activity)	ENSMUST00000049488	TC1602980
26933	lincRNA:chr8:106619342-106624851 forward strand	2.47291	171.559	952.432	A_30_P01019260	chr8:106619342-106624851_F			mm|8qD3
18386	Mus musculus serine incorporator 5 (Serinc5), mRNA [NM_172588]	2.47234	2938.41	16306.5	A_51_P128336	NM_172588	Serinc5	NM_172588	mm|13qC3	Mm.297970	218442	GO:0003674(molecular_function)|GO:0005783(endoplasmic reticulum)|GO:0005794(Golgi apparatus)|GO:0006629(lipid metabolic process)|GO:0006658(phosphatidylserine metabolic process)|GO:0008654(phospholipid biosynthetic process)|GO:0016020(membrane)|GO:0016021(integral to membrane)|GO:0042552(myelination)|GO:0043209(myelin sheath)|GO:0051347(positive regulation of transferase activity)	ENSMUST00000049488	TC1602980
57645	Mus musculus doublesex and mab-3 related transcription factor like family A1 (Dmrta1), mRNA [NM_175647]	2.46258	129.762	715.25	A_52_P122649	NM_175647	Dmrta1	NM_175647	mm|4qC5	Mm.130167	242523	GO:0003674(molecular_function)|GO:0003677(DNA binding)|GO:0005575(cellular_component)|GO:0005634(nucleus)|GO:0006351(transcription, DNA-dependent)|GO:0006355(regulation of transcription, DNA-dependent)|GO:0007548(sex differentiation)|GO:0008150(biological_process)|GO:0030154(cell differentiation)|GO:0043565(sequence-specific DNA binding)|GO:0046872(metal ion binding)	ENSMUST00000052478	TC1588147
46580	Mus musculus solute carrier family 35, member G2 (Slc35g2), mRNA [NM_001101483]	2.46237	379.029	2088.91	A_55_P2089020	NM_001101483	Slc35g2	NM_001101483	mm|9qE3.3	Mm.236289	245020	GO:0003674(molecular_function)|GO:0005794(Golgi apparatus)|GO:0008150(biological_process)|GO:0016020(membrane)|GO:0016021(integral to membrane)	ENSMUST00000093792	TC1650257
35029	RIKEN cDNA 2810032G03 gene [Source:MGI Symbol;Acc:MGI:1919919] [ENSMUST00000037953]	2.45685	83.2638	457.132	A_55_P2069037	ENSMUST00000037953		AK012851	mm|12qA1.1	Mm.10434			ENSMUST00000037953	TC1585907
52280	Mus musculus lysyl oxidase-like 4 (Loxl4), transcript variant 1, mRNA [NM_001164311]	2.45459	14735.6	80774.5	A_66_P107231	NM_001164311	Loxl4	NM_001164311	mm|19qC3	Mm.178767	67573	GO:0004720(protein-lysine 6-oxidase activity)|GO:0005044(scavenger receptor activity)|GO:0005507(copper ion binding)|GO:0005576(extracellular region)|GO:0016020(membrane)|GO:0016491(oxidoreductase activity)|GO:0016641(oxidoreductase activity, acting on the CH-NH2 group of donors, oxygen as acceptor)|GO:0046872(metal ion binding)|GO:0055114(oxidation-reduction process)	ENSMUST00000026190	TC1584211
15946	Mus musculus laminin, beta 3 (Lamb3), mRNA [NM_008484]	2.45404	919.655	5039.25	A_55_P1967196	NM_008484	Lamb3	NM_008484	mm|1qH6	Mm.435441	16780	GO:0005576(extracellular region)|GO:0005578(proteinaceous extracellular matrix)|GO:0005604(basement membrane)|GO:0005610(laminin-5 complex)|GO:0007155(cell adhesion)|GO:0032403(protein complex binding)|GO:0050873(brown fat cell differentiation)	ENSMUST00000159955		PI3K-Akt signaling pathway // Focal adhesion // ECM-receptor interaction // Toxoplasmosis // Amoebiasis // Pathways in cancer // Small cell lung cancer	mmu04151 // mmu04510 // mmu04512 // mmu05145 // mmu05146 // mmu05200 // mmu05222
30511	Mus musculus tetraspanin 32 (Tspan32), transcript variant 1, mRNA [NM_001128080]	2.45316	49.1166	268.97	A_55_P2245852	NM_001128080	Tspan32	NM_001128080	mm|7qF5	Mm.28172	27027	GO:0003674(molecular_function)|GO:0005622(intracellular)|GO:0008150(biological_process)|GO:0016020(membrane)|GO:0016021(integral to membrane)	ENSMUST00000141186	TC1666023
8733	Mus musculus RIKEN cDNA 2810459M11 gene (2810459M11Rik), transcript variant 1, mRNA [NM_001144992]	2.45215	37.9271	207.549	A_51_P310164	NM_001144992	2810459M11Rik	NM_001144992	mm|1qC5	Mm.54981	72792	GO:0005515(protein binding)|GO:0005575(cellular_component)|GO:0008150(biological_process)	ENSMUST00000165824	TC1584034
59893	Mus musculus adrenergic receptor kinase, beta 2 (Adrbk2), transcript variant 1, mRNA [NM_177078]	2.44966	38.7661	211.774	A_51_P108581	NM_177078	Adrbk2	NM_177078	mm|5qF	Mm.285619	320129	GO:0000166(nucleotide binding)|GO:0001934(positive regulation of protein phosphorylation)|GO:0002029(desensitization of G-protein coupled receptor protein signaling pathway)|GO:0004672(protein kinase activity)|GO:0004674(protein serine/threonine kinase activity)|GO:0004703(G-protein coupled receptor kinase activity)|GO:0005524(ATP binding)|GO:0005543(phospholipid binding)|GO:0005634(nucleus)|GO:0…	ENSMUST00000065167		Olfactory transduction	mmu04740
62356	Mus musculus microtubule-associated protein tau (Mapt), transcript variant 1, mRNA [NM_001038609]	2.44589	96.1367	523.811	A_55_P1954486	NM_001038609	Mapt	NM_001038609	mm|11qE1	Mm.1287	17762	GO:0000226(microtubule cytoskeleton organization)|GO:0001764(neuron migration)|GO:0005515(protein binding)|GO:0005634(nucleus)|GO:0005737(cytoplasm)|GO:0005856(cytoskeleton)|GO:0005874(microtubule)|GO:0005886(plasma membrane)|GO:0006915(apoptotic process)|GO:0007409(axonogenesis)|GO:0007584(response to nutrient)|GO:0007628(adult walking behavior)|GO:0008017(microtubule binding)|GO:0008088(axon ca…	ENSMUST00000106989	TC1591009	MAPK signaling pathway // Alzheimer's disease	mmu04010 // mmu05010
59737	Mus musculus serine incorporator 5 (Serinc5), mRNA [NM_172588]	2.43541	2869.24	15520.2	A_51_P128336	NM_172588	Serinc5	NM_172588	mm|13qC3	Mm.297970	218442	GO:0003674(molecular_function)|GO:0005783(endoplasmic reticulum)|GO:0005794(Golgi apparatus)|GO:0006629(lipid metabolic process)|GO:0006658(phosphatidylserine metabolic process)|GO:0008654(phospholipid biosynthetic process)|GO:0016020(membrane)|GO:0016021(integral to membrane)|GO:0042552(myelination)|GO:0043209(myelin sheath)|GO:0051347(positive regulation of transferase activity)	ENSMUST00000049488	TC1602980
49114	Mus musculus Nik related kinase (Nrk), mRNA [NM_013724]	2.42751	248.9	1338.99	A_51_P461005	NM_013724	Nrk	NM_013724	mm|XqF1	Mm.482319	27206	GO:0000166(nucleotide binding)|GO:0004672(protein kinase activity)|GO:0004674(protein serine/threonine kinase activity)|GO:0005083(small GTPase regulator activity)|GO:0005524(ATP binding)|GO:0005575(cellular_component)|GO:0006468(protein phosphorylation)|GO:0007256(activation of JNKK activity)|GO:0007567(parturition)|GO:0008285(negative regulation of cell proliferation)|GO:0016301(kinase activity…	ENSMUST00000064937	TC1581325
1189	EF hand calcium binding domain 1 [Source:MGI Symbol;Acc:MGI:1914043] [ENSMUST00000090277]	2.4267	189.1	1016.72	A_55_P1967473	ENSMUST00000090277	Efcab1	AK030381	mm|16qA1	Mm.100270	66793	GO:0005509(calcium ion binding)|GO:0005575(cellular_component)|GO:0008150(biological_process)|GO:0046872(metal ion binding)	ENSMUST00000090277	TC1581204
28609	lincRNA:chr5:125190100-125209625 forward strand	2.42651	675.581	3631.87	A_30_P01024841	chr5:125190100-125209625_F			mm|5qF
62906	Mus musculus RIKEN cDNA 9330179D12 gene (9330179D12Rik), transcript variant 1, non-coding RNA [NR_040273]	2.42157	130.986	701.763	A_55_P2277475	NR_040273	9330179D12Rik	NR_040273	mm|6qF3	Mm.358918	77558	GO:0003674(molecular_function)|GO:0005575(cellular_component)|GO:0008150(biological_process)		TC1619390
17723	Mus musculus protein phosphatase 1, regulatory (inhibitor) subunit 15A (Ppp1r15a), mRNA [NM_008654]	2.42118	14590.6	78148.5	A_55_P2136880	NM_008654	Ppp1r15a	NM_008654	mm|7qB4	Mm.4048	17872	GO:0005783(endoplasmic reticulum)|GO:0006417(regulation of translation)|GO:0006915(apoptotic process)|GO:0006950(response to stress)|GO:0030968(endoplasmic reticulum unfolded protein response)	ENSMUST00000141691	TC1574542	Protein processing in endoplasmic reticulum	mmu04141
25665	Mus musculus kelch-like 29 (Klhl29), mRNA [NM_001164493]	2.41762	436.595	2332.68	A_52_P348250	NM_001164493	Klhl29	NM_001164493	mm|12qA1.1	Mm.388281	208439	GO:0003674(molecular_function)|GO:0005575(cellular_component)|GO:0008150(biological_process)	ENSMUST00000020958	TC1597041
17953	Mus musculus 3-hydroxybutyrate dehydrogenase, type 1 (Bdh1), transcript variant 2, mRNA [NM_001122683]	2.41506	57.3128	305.673	A_52_P468343	NM_001122683	Bdh1	NM_001122683	mm|16qB2	Mm.293470	71911	GO:0000166(nucleotide binding)|GO:0003824(catalytic activity)|GO:0003858(3-hydroxybutyrate dehydrogenase activity)|GO:0005543(phospholipid binding)|GO:0005634(nucleus)|GO:0005739(mitochondrion)|GO:0005743(mitochondrial inner membrane)|GO:0008152(metabolic process)|GO:0016491(oxidoreductase activity)|GO:0055114(oxidation-reduction process)	ENSMUST00000115227	TC1601310	Synthesis and degradation of ketone bodies // Butanoate metabolism // Metabolic pathways	mmu00072 // mmu00650 // mmu01100
42848	Mus musculus serine incorporator 5 (Serinc5), mRNA [NM_172588]	2.41186	2983.01	15874.4	A_51_P128336	NM_172588	Serinc5	NM_172588	mm|13qC3	Mm.297970	218442	GO:0003674(molecular_function)|GO:0005783(endoplasmic reticulum)|GO:0005794(Golgi apparatus)|GO:0006629(lipid metabolic process)|GO:0006658(phosphatidylserine metabolic process)|GO:0008654(phospholipid biosynthetic process)|GO:0016020(membrane)|GO:0016021(integral to membrane)|GO:0042552(myelination)|GO:0043209(myelin sheath)|GO:0051347(positive regulation of transferase activity)	ENSMUST00000049488	TC1602980
20120	Mus musculus solute carrier family 7 (cationic amino acid transporter, y+ system), member 2 (Slc7a2), transcript variant 1, mRNA [NM_007514]	2.41007	635.624	3378.34	A_52_P77764	NM_007514	Slc7a2	NM_007514	mm|8qA4	Mm.4676	11988	GO:0000064(L-ornithine transmembrane transporter activity)|GO:0002537(nitric oxide production involved in inflammatory response)|GO:0003333(amino acid transmembrane transport)|GO:0005289(high affinity arginine transmembrane transporter activity)|GO:0005737(cytoplasm)|GO:0006809(nitric oxide biosynthetic process)|GO:0006810(transport)|GO:0006865(amino acid transport)|GO:0015171(amino acid transmem…	ENSMUST00000098816	TC1586409
33441	Mus musculus transglutaminase 2, C polypeptide (Tgm2), mRNA [NM_009373]	2.40121	5517.46	29145.7	A_52_P220879	NM_009373	Tgm2	NM_009373	mm|2qH1	Mm.330731	21817	GO:0001974(blood vessel remodeling)|GO:0003810(protein-glutamine gamma-glutamyltransferase activity)|GO:0005509(calcium ion binding)|GO:0005525(GTP binding)|GO:0005578(proteinaceous extracellular matrix)|GO:0005737(cytoplasm)|GO:0005739(mitochondrion)|GO:0005829(cytosol)|GO:0005886(plasma membrane)|GO:0006917(induction of apoptosis)|GO:0007186(G-protein coupled receptor signaling pathway)|GO:0007…	ENSMUST00000103122	TC1748320	Huntington's disease	mmu05016
22728	Mus musculus family with sequence similarity 180, member A (Fam180a), mRNA [NM_173375]	2.39639	790.877	4163.83	A_51_P207706	NM_173375	Fam180a	NM_173375	mm|6qB1	Mm.257766	208164	GO:0003674(molecular_function)|GO:0005575(cellular_component)|GO:0005576(extracellular region)|GO:0008150(biological_process)	ENSMUST00000051176	TC1587864
60025	Mus musculus 3'-phosphoadenosine 5'-phosphosulfate synthase 2 (Papss2), transcript variant 1, mRNA [NM_011864]	2.39456	32755.7	172235	A_55_P2080021	NM_011864	Papss2	NM_011864	mm|19qC1	Mm.203916	23972	GO:0000103(sulfate assimilation)|GO:0000166(nucleotide binding)|GO:0003824(catalytic activity)|GO:0004020(adenylylsulfate kinase activity)|GO:0004781(sulfate adenylyltransferase (ATP) activity)|GO:0005524(ATP binding)|GO:0007596(blood coagulation)|GO:0008152(metabolic process)|GO:0016301(kinase activity)|GO:0016310(phosphorylation)|GO:0016740(transferase activity)|GO:0016779(nucleotidyltransferas…	ENSMUST00000025833	TC1579822	Purine metabolism // Selenocompound metabolism // Sulfur metabolism // Metabolic pathways	mmu00230 // mmu00450 // mmu00920 // mmu01100
50333	Mus musculus G protein-coupled receptor associated sorting protein 2 (Gprasp2), transcript variant 1, mRNA [NM_001163015]	2.38995	190.123	996.508	A_55_P2004213	NM_001163015	Gprasp2	NM_001163015	mm|XqF1	Mm.489763	245607	GO:0001540(beta-amyloid binding)|GO:0001664(G-protein coupled receptor binding)|GO:0005634(nucleus)|GO:0005737(cytoplasm)|GO:0008150(biological_process)	ENSMUST00000113136	TC1598127
35112	Mus musculus brain expressed gene 1 (Bex1), mRNA [NM_009052]	2.38967	112.131	587.609	A_65_P16753	NM_009052	Bex1	NM_009052		Mm.422943	19716	GO:0001102(RNA polymerase II activating transcription factor binding)|GO:0002052(positive regulation of neuroblast proliferation)|GO:0005515(protein binding)|GO:0005634(nucleus)|GO:0005667(transcription factor complex)|GO:0005737(cytoplasm)|GO:0007275(multicellular organismal development)|GO:0007399(nervous system development)|GO:0030154(cell differentiation)|GO:0045665(negative regulation of neu…	ENSMUST00000058125	TC1596353
62290	lincRNA:chr6:31786292-31786599 reverse strand	2.38886	320.65	1679.39	A_30_P01018020	chr6:31786292-31786599_R			mm|6qA3.3
10488	Mus musculus scavenger receptor class A, member 5 (putative) (Scara5), transcript variant 2, mRNA [NM_001168318]	2.38839	50.7009	265.455	A_55_P1982400	NM_001168318	Scara5	NM_001168318	mm|14qD1	Mm.83840	71145	GO:0005044(scavenger receptor activity)|GO:0005515(protein binding)|GO:0005886(plasma membrane)|GO:0005887(integral to plasma membrane)|GO:0006810(transport)|GO:0006811(ion transport)|GO:0006879(cellular iron ion homeostasis)|GO:0006897(endocytosis)|GO:0009986(cell surface)|GO:0016020(membrane)|GO:0016021(integral to membrane)|GO:0034605(cellular response to heat)|GO:0034755(iron ion transmembran…	ENSMUST00000154373	NP352103
21869	Mus musculus leukocyte cell derived chemotaxin 1 (Lect1), mRNA [NM_010701]	2.38778	19539.8	102262	A_51_P444645	NM_010701	Lect1	NM_010701	mm|14qD3	Mm.46561	16840	GO:0001886(endothelial cell morphogenesis)|GO:0001937(negative regulation of endothelial cell proliferation)|GO:0005576(extracellular region)|GO:0007275(multicellular organismal development)|GO:0016020(membrane)|GO:0016021(integral to membrane)|GO:0016525(negative regulation of angiogenesis)|GO:0030154(cell differentiation)|GO:0030948(negative regulation of vascular endothelial growth factor rece…	ENSMUST00000022603	NP353301
52914	Mus musculus inhibin beta E (Inhbe), mRNA [NM_008382]	2.3874	116.33	608.654	A_51_P357735	NM_008382	Inhbe	NM_008382	mm|10qD3	Mm.3510	16326	GO:0005179(hormone activity)|GO:0005576(extracellular region)|GO:0008083(growth factor activity)	ENSMUST00000059718	TC1589905	Cytokine-cytokine receptor interaction // TGF-beta signaling pathway	mmu04060 // mmu04350
34780	Mus musculus family with sequence similarity 84, member B (Fam84b), mRNA [NM_001162926]	2.38512	38.1828	199.463	A_55_P2048779	NM_001162926	Fam84b	NM_001162926	mm|15qD1	Mm.485489	399603	GO:0003674(molecular_function)|GO:0005737(cytoplasm)|GO:0005886(plasma membrane)|GO:0008150(biological_process)	ENSMUST00000100635
34959	Mus musculus adenylate kinase 8 (Ak8), mRNA [NM_001033874]	2.38156	45.011	234.552	A_51_P101006	NM_001033874	Ak8	NM_001033874	mm|2qA3	Mm.273318	68870	GO:0000166(nucleotide binding)|GO:0004017(adenylate kinase activity)|GO:0004127(cytidylate kinase activity)|GO:0005524(ATP binding)|GO:0005575(cellular_component)|GO:0005737(cytoplasm)|GO:0006139(nucleobase-containing compound metabolic process)|GO:0016301(kinase activity)|GO:0016310(phosphorylation)|GO:0016740(transferase activity)|GO:0019205(nucleobase-containing compound kinase activity)|GO:00…	ENSMUST00000074156	TC1582685
62907	lincRNA:chr8:125031410-125075960 forward strand	2.37271	8754.48	45340.4	A_30_P01030384	chr8:125031410-125075960_F			mm|8qE1
39921	Mus musculus dual specificity phosphatase-like 15 (Dusp15), transcript variant 2, mRNA [NM_145744]	2.36937	36.9799	191.081	A_55_P2160181	NM_145744	Dusp15	NM_145744	mm|2qH1	Mm.330671	252864	GO:0004721(phosphoprotein phosphatase activity)|GO:0004725(protein tyrosine phosphatase activity)|GO:0005575(cellular_component)|GO:0006470(protein dephosphorylation)|GO:0008138(protein tyrosine/serine/threonine phosphatase activity)|GO:0016311(dephosphorylation)|GO:0016787(hydrolase activity)|GO:0016791(phosphatase activity)	ENSMUST00000037715
22040	Mus musculus RIKEN cDNA 1600029D21 gene (1600029D21Rik), mRNA [NM_029639]	2.36468	102.323	527.006	A_51_P131561	NM_029639	1600029D21Rik	NM_029639	mm|9qA5.3	Mm.29959	76509	GO:0009897(external side of plasma membrane)|GO:0016020(membrane)|GO:0016021(integral to membrane)	ENSMUST00000114474	TC1574388
40910	Mus musculus 3-hydroxybutyrate dehydrogenase, type 1 (Bdh1), nuclear gene encoding mitochondrial protein, transcript variant 1, mRNA [NM_175177]	2.36453	970.697	4998.95	A_51_P163106	NM_175177	Bdh1	NM_175177	mm|16qB2	Mm.293470	71911	GO:0000166(nucleotide binding)|GO:0003824(catalytic activity)|GO:0003858(3-hydroxybutyrate dehydrogenase activity)|GO:0005543(phospholipid binding)|GO:0005634(nucleus)|GO:0005739(mitochondrion)|GO:0005743(mitochondrial inner membrane)|GO:0008152(metabolic process)|GO:0016491(oxidoreductase activity)|GO:0055114(oxidation-reduction process)	ENSMUST00000089759	TC1586169	Synthesis and degradation of ketone bodies // Butanoate metabolism // Metabolic pathways	mmu00072 // mmu00650 // mmu01100
23553	Mus musculus serine incorporator 5 (Serinc5), mRNA [NM_172588]	2.35958	3228.22	16567.9	A_51_P128336	NM_172588	Serinc5	NM_172588	mm|13qC3	Mm.297970	218442	GO:0003674(molecular_function)|GO:0005783(endoplasmic reticulum)|GO:0005794(Golgi apparatus)|GO:0006629(lipid metabolic process)|GO:0006658(phosphatidylserine metabolic process)|GO:0008654(phospholipid biosynthetic process)|GO:0016020(membrane)|GO:0016021(integral to membrane)|GO:0042552(myelination)|GO:0043209(myelin sheath)|GO:0051347(positive regulation of transferase activity)	ENSMUST00000049488	TC1602980
36302	Mus musculus EF hand calcium binding domain 1 (Efcab1), mRNA [NM_025769]	2.35866	265.902	1363.79	A_55_P1967470	NM_025769	Efcab1	NM_025769	mm|16qA1	Mm.100270	66793	GO:0005509(calcium ion binding)|GO:0005575(cellular_component)|GO:0008150(biological_process)|GO:0046872(metal ion binding)	ENSMUST00000090277	TC1595374
47926	Mus musculus adenylate kinase 8 (Ak8), mRNA [NM_001033874]	2.35471	45.344	231.931	A_51_P101006	NM_001033874	Ak8	NM_001033874	mm|2qA3	Mm.273318	68870	GO:0000166(nucleotide binding)|GO:0004017(adenylate kinase activity)|GO:0004127(cytidylate kinase activity)|GO:0005524(ATP binding)|GO:0005575(cellular_component)|GO:0005737(cytoplasm)|GO:0006139(nucleobase-containing compound metabolic process)|GO:0016301(kinase activity)|GO:0016310(phosphorylation)|GO:0016740(transferase activity)|GO:0019205(nucleobase-containing compound kinase activity)|GO:00…	ENSMUST00000074156	TC1582685
5300	lincRNA:chr1:42705044-42751670 reverse strand	2.35456	416.029	2127.72	A_30_P01024930	BRN1-A			mm|1qB
28990	Mus musculus protein kinase, AMP-activated, alpha 2 catalytic subunit (Prkaa2), mRNA [NM_178143]	2.35237	347.865	1776.41	A_52_P137378	NM_178143	Prkaa2	NM_178143	mm|4qC6	Mm.48638	108079	GO:0000166(nucleotide binding)|GO:0003682(chromatin binding)|GO:0004672(protein kinase activity)|GO:0004674(protein serine/threonine kinase activity)|GO:0004679(AMP-activated protein kinase activity)|GO:0005515(protein binding)|GO:0005524(ATP binding)|GO:0005634(nucleus)|GO:0005737(cytoplasm)|GO:0006351(transcription, DNA-dependent)|GO:0006355(regulation of transcription, DNA-dependent)|GO:000646…	ENSMUST00000030243	TC1672921	Regulation of autophagy // mTOR signaling pathway // PI3K-Akt signaling pathway // Circadian rhythm // Insulin signaling pathway // Adipocytokine signaling pathway // Hypertrophic cardiomyopathy (HCM)	mmu04140 // mmu04150 // mmu04151 // mmu04710 // mmu04910 // mmu04920 // mmu05410
46392	lincRNA:chr1:42689799-42749799 reverse strand	2.35173	385.718	1968.84	A_30_P01030648	chr1:42689799-42749799_R			mm|1qB
39393	Mus musculus family with sequence similarity 89, member A (Fam89a), mRNA [NM_001081120]	2.35159	256.086	1307.02	A_55_P2043627	NM_001081120	Fam89a	NM_001081120	mm|8qE2	Mm.271600	69627	GO:0003674(molecular_function)|GO:0005575(cellular_component)|GO:0008150(biological_process)	ENSMUST00000055257	TC1600574
42048	Mus musculus solute carrier family 22 (organic cation transporter), member 14 (Slc22a14), mRNA [NM_001037749]	2.34975	119.701	610.157	A_52_P678393	NM_001037749	Slc22a14	NM_001037749	mm|9qF3	Mm.335525	382113	GO:0003674(molecular_function)|GO:0005575(cellular_component)|GO:0008150(biological_process)|GO:0016021(integral to membrane)	ENSMUST00000170400	TC1588760
62147	Mus musculus ATP-binding cassette, sub-family C (CFTR/MRP), member 4 (Abcc4), transcript variant 1, mRNA [NM_001033336]	2.34223	1014.7	5145.4	A_52_P630867	NM_001033336	Abcc4	NM_001033336	mm|14qE4	Mm.40537	239273	GO:0000166(nucleotide binding)|GO:0005524(ATP binding)|GO:0005886(plasma membrane)|GO:0006855(drug transmembrane transport)|GO:0015238(drug transmembrane transporter activity)|GO:0016020(membrane)|GO:0016323(basolateral plasma membrane)|GO:0031088(platelet dense granule membrane)|GO:0048661(positive regulation of smooth muscle cell proliferation)	ENSMUST00000036554	TC1581456	ABC transporters // Bile secretion	mmu02010 // mmu04976
23733	Mus musculus BEN domain containing 6 (Bend6), mRNA [NM_177235]	2.33995	546.467	2766.69	A_55_P2031949	NM_177235	Bend6	NM_177235	mm|1qB	Mm.336619	320705	GO:0003674(molecular_function)|GO:0005575(cellular_component)|GO:0008150(biological_process)	ENSMUST00000062289	TC1581463
16435	Mus musculus noncompact myelin associated protein (Ncmap), transcript variant 5, mRNA [NM_001243306]	2.3325	2812.45	14165.7	A_55_P2148171	NM_001243306	Ncmap	NM_001243306	mm|4qD3	Mm.35548	230822	GO:0005886(plasma membrane)|GO:0005887(integral to plasma membrane)|GO:0016020(membrane)|GO:0016021(integral to membrane)|GO:0019911(structural constituent of myelin sheath)|GO:0031643(positive regulation of myelination)|GO:0032290(peripheral nervous system myelin formation)|GO:0033270(paranode region of axon)|GO:0043220(Schmidt-Lanterman incisure)	ENSMUST00000105857	TC1594739
28275	Mus musculus GTP cyclohydrolase 1 (Gch1), mRNA [NM_008102]	2.32859	170.455	856.219	A_52_P298002	NM_008102	Gch1	NM_008102	mm|14qC1	Mm.10651	14528	GO:0000166(nucleotide binding)|GO:0003824(catalytic activity)|GO:0003934(GTP cyclohydrolase I activity)|GO:0005509(calcium ion binding)|GO:0005525(GTP binding)|GO:0005634(nucleus)|GO:0005737(cytoplasm)|GO:0005829(cytosol)|GO:0006184(GTP catabolic process)|GO:0006461(protein complex assembly)|GO:0006729(tetrahydrobiopterin biosynthetic process)|GO:0008152(metabolic process)|GO:0008217(regulation o…	ENSMUST00000089959	TC1579071	Folate biosynthesis // Metabolic pathways	mmu00790 // mmu01100
47105	Mus musculus chordin-like 1 (Chrdl1), transcript variant 1, mRNA [NM_001114385]	2.32635	189.021	948.004	A_55_P2123683	NM_001114385	Chrdl1	NM_001114385	mm|XqF2	Mm.157697	83453	GO:0001503(ossification)|GO:0001654(eye development)|GO:0001709(cell fate determination)|GO:0005576(extracellular region)|GO:0007275(multicellular organismal development)|GO:0007399(nervous system development)|GO:0030154(cell differentiation)|GO:0030182(neuron differentiation)|GO:0048749(compound eye development)	ENSMUST00000112878	TC1598327
20891	Mus musculus protein phosphatase 1, regulatory (inhibitor) subunit 16B (Ppp1r16b), transcript variant 1, mRNA [NM_001159662]	2.32551	31.7375	159.082	A_55_P2057040	NM_001159662	Ppp1r16b	NM_001159662	mm|2qH1	Mm.485085	228852	GO:0005634(nucleus)|GO:0005886(plasma membrane)|GO:0016020(membrane)	ENSMUST00000052927
15248	Mus musculus phospholipase A2, group XIIA (Pla2g12a), transcript variant 2, mRNA [NM_183423]	2.31233	2343.06	11637.7	A_52_P87964	NM_183423	Pla2g12a	NM_183423	mm|3qG3	Mm.151951	66350	GO:0004623(phospholipase A2 activity)|GO:0005509(calcium ion binding)|GO:0005576(extracellular region)|GO:0005622(intracellular)|GO:0005737(cytoplasm)|GO:0005783(endoplasmic reticulum)|GO:0005794(Golgi apparatus)|GO:0006629(lipid metabolic process)|GO:0006644(phospholipid metabolic process)|GO:0008152(metabolic process)|GO:0016042(lipid catabolic process)|GO:0016787(hydrolase activity)|GO:0046872…	ENSMUST00000029629	TC1593309	Glycerophospholipid metabolism // Ether lipid metabolism // Arachidonic acid metabolism // Linoleic acid metabolism // alpha-Linolenic acid metabolism // Metabolic pathways // Vascular smooth muscle contraction // Pancreatic secretion // Fat digestion and absorption	mmu00564 // mmu00565 // mmu00590 // mmu00591 // mmu00592 // mmu01100 // mmu04270 // mmu04972 // mmu04975
20992	Mus musculus HAS2 antisense RNA (non-protein coding) (Has2as), non-coding RNA [NR_002874]	2.30572	178.624	883.138	A_55_P2075191	NR_002874	Has2as	NR_002874	mm|15qD1	Mm.484850	594843	GO:0003674(molecular_function)|GO:0005575(cellular_component)|GO:0008150(biological_process)	ENSMUST00000125401
19654	lincRNA:chr1:42705044-42751670 reverse strand	2.3057	422.184	2087.31	A_30_P01024432	BRN1-A			mm|1qB
39015	Mus musculus predicted gene 3776 (Gm3776), mRNA [NM_001243092]	2.30465	35.3829	174.808	A_55_P2032946	NM_001243092	Gm3776	NM_001243092	mm|9qE1	Mm.197422	100042295	GO:0003674(molecular_function)|GO:0005575(cellular_component)|GO:0008150(biological_process)	ENSMUST00000098537	TC1768402
42884	Mus musculus RIKEN cDNA 1700013F07 gene (1700013F07Rik), mRNA [NM_029314]	2.29996	56.5068	278.265	A_55_P2034550	NM_029314	1700013F07Rik	NM_029314	mm|3qF3	Mm.271255	75504	GO:0003674(molecular_function)|GO:0005575(cellular_component)|GO:0008150(biological_process)	ENSMUST00000029485	TC1583843
43955	Mus musculus microtubule-associated protein tau (Mapt), transcript variant 1, mRNA [NM_001038609]	2.29302	42.6462	209.001	A_55_P2100155	NM_001038609	Mapt	NM_001038609	mm|11qE1	Mm.1287	17762	GO:0000226(microtubule cytoskeleton organization)|GO:0001764(neuron migration)|GO:0005515(protein binding)|GO:0005634(nucleus)|GO:0005737(cytoplasm)|GO:0005856(cytoskeleton)|GO:0005874(microtubule)|GO:0005886(plasma membrane)|GO:0006915(apoptotic process)|GO:0007409(axonogenesis)|GO:0007584(response to nutrient)|GO:0007628(adult walking behavior)|GO:0008017(microtubule binding)|GO:0008088(axon ca…	ENSMUST00000106992	TC1665909	MAPK signaling pathway // Alzheimer's disease	mmu04010 // mmu05010
51475	Mus musculus archaelysin family metallopeptidase 1 (Amz1), mRNA [NM_173405]	2.29066	511.346	2501.91	A_51_P114634	NM_173405	Amz1	NM_173405	mm|5qG2	Mm.397580	231842	GO:0003674(molecular_function)|GO:0005575(cellular_component)|GO:0006508(proteolysis)|GO:0008150(biological_process)|GO:0008233(peptidase activity)|GO:0008237(metallopeptidase activity)|GO:0016787(hydrolase activity)|GO:0046872(metal ion binding)	ENSMUST00000060918	TC1580525
33828	Mus musculus transglutaminase 2, C polypeptide (Tgm2), mRNA [NM_009373]	2.29042	3639.35	17803.7	A_55_P2034110	NM_009373	Tgm2	NM_009373	mm|2qH1	Mm.330731	21817	GO:0001974(blood vessel remodeling)|GO:0003810(protein-glutamine gamma-glutamyltransferase activity)|GO:0005509(calcium ion binding)|GO:0005525(GTP binding)|GO:0005578(proteinaceous extracellular matrix)|GO:0005737(cytoplasm)|GO:0005739(mitochondrion)|GO:0005829(cytosol)|GO:0005886(plasma membrane)|GO:0006917(induction of apoptosis)|GO:0007186(G-protein coupled receptor signaling pathway)|GO:0007…	ENSMUST00000103122	TC1574009	Huntington's disease	mmu05016
23760	Mus musculus archaelysin family metallopeptidase 1 (Amz1), mRNA [NM_173405]	2.2806	480.196	2333.17	A_51_P114634	NM_173405	Amz1	NM_173405	mm|5qG2	Mm.397580	231842	GO:0003674(molecular_function)|GO:0005575(cellular_component)|GO:0006508(proteolysis)|GO:0008150(biological_process)|GO:0008233(peptidase activity)|GO:0008237(metallopeptidase activity)|GO:0016787(hydrolase activity)|GO:0046872(metal ion binding)	ENSMUST00000060918	TC1580525
53242	Mus musculus family with sequence similarity 101, member A (Fam101a), mRNA [NM_028443]	2.28021	674.71	3277.39	A_51_P368285	NM_028443	Fam101a	NM_028443	mm|5qF	Mm.296138	73121	GO:0003674(molecular_function)|GO:0005575(cellular_component)|GO:0008150(biological_process)	ENSMUST00000036109	TC1582293
37140	Mus musculus arsenic (+3 oxidation state) methyltransferase (As3mt), mRNA [NM_020577]	2.27407	560.387	2710.51	A_51_P282227	NM_020577	As3mt	NM_020577	mm|19qC3	Mm.28566	57344	GO:0005737(cytoplasm)|GO:0005739(mitochondrion)|GO:0005829(cytosol)|GO:0008168(methyltransferase activity)|GO:0009404(toxin metabolic process)|GO:0016740(transferase activity)|GO:0018872(arsonoacetate metabolic process)|GO:0030791(arsenite methyltransferase activity)|GO:0030792(methylarsonite methyltransferase activity)|GO:0032259(methylation)|GO:0046685(response to arsenic-containing substance)	ENSMUST00000003655	NP744933
38751	Mus musculus RIKEN cDNA 2610017I09 gene (2610017I09Rik), non-coding RNA [NR_027826]	2.27138	403.149	1946.34	A_52_P385736	NR_027826	2610017I09Rik	NR_027826	mm|1qB	Mm.45203	66297		ENSMUST00000176052	TC1645878
52467	lincRNA:chr1:42705044-42751670 reverse strand	2.26677	217.327	1045.87	A_30_P01028570	BRN1-A			mm|1qB
34602	lincRNA:chr10:76114741-76115073 forward strand	2.26241	47.4215	227.525	A_30_P01020872	chr10:76114741-76115073_F			mm|10qC1
3747	MACRO domain containing 2 [Source:MGI Symbol;Acc:MGI:1920149] [ENSMUST00000110064]	2.25617	53.7916	256.973	A_55_P2065919	ENSMUST00000110064	Macrod2	BC076574	mm|2qG1	Mm.229466	72899	GO:0005575(cellular_component)|GO:0008152(metabolic process)|GO:0016787(hydrolase activity)|GO:0019213(deacetylase activity)|GO:0042278(purine nucleoside metabolic process)	ENSMUST00000110064
25997	Mus musculus myocyte enhancer factor 2B (Mef2b), transcript variant 1, mRNA [NM_008578]	2.25602	92.3034	440.907	A_55_P1959784	NM_008578	Mef2b	NM_008578	mm|8qB3.3	Mm.432505	17259	GO:0003700(sequence-specific DNA binding transcription factor activity)|GO:0005634(nucleus)|GO:0006355(regulation of transcription, DNA-dependent)	ENSMUST00000072500	NP047209
54671	Mus musculus dystrophin related protein 2 (Drp2), mRNA [NM_010078]	2.24673	118.57	562.739	A_55_P1995040	NM_010078	Drp2	NM_010078	mm|XqE3	Mm.121662	13497	GO:0005515(protein binding)|GO:0005737(cytoplasm)|GO:0005856(cytoskeleton)|GO:0005886(plasma membrane)|GO:0008270(zinc ion binding)|GO:0016020(membrane)|GO:0030425(dendrite)|GO:0046872(metal ion binding)|GO:0050808(synapse organization)	ENSMUST00000113228	TC1616773
28627	Mus musculus adrenergic receptor kinase, beta 2 (Adrbk2), transcript variant 1, mRNA [NM_177078]	2.24539	34.815	165.081	A_51_P108581	NM_177078	Adrbk2	NM_177078	mm|5qF	Mm.285619	320129	GO:0000166(nucleotide binding)|GO:0001934(positive regulation of protein phosphorylation)|GO:0002029(desensitization of G-protein coupled receptor protein signaling pathway)|GO:0004672(protein kinase activity)|GO:0004674(protein serine/threonine kinase activity)|GO:0004703(G-protein coupled receptor kinase activity)|GO:0005524(ATP binding)|GO:0005543(phospholipid binding)|GO:0005634(nucleus)|GO:0…	ENSMUST00000065167		Olfactory transduction	mmu04740
37971	Mus musculus hydroxysteroid 11-beta dehydrogenase 1 (Hsd11b1), transcript variant 1, mRNA [NM_008288]	2.24038	330.886	1563.51	A_51_P127297	NM_008288	Hsd11b1	NM_008288	mm|1qH6	Mm.28328	15483	GO:0000166(nucleotide binding)|GO:0003845(11-beta-hydroxysteroid dehydrogenase [NAD(P)] activity)|GO:0005496(steroid binding)|GO:0005737(cytoplasm)|GO:0005783(endoplasmic reticulum)|GO:0005791(rough endoplasmic reticulum)|GO:0006629(lipid metabolic process)|GO:0006704(glucocorticoid biosynthetic process)|GO:0006713(glucocorticoid catabolic process)|GO:0008152(metabolic process)|GO:0008202(steroid…	ENSMUST00000016338	TC1580265	Steroid hormone biosynthesis // Metabolism of xenobiotics by cytochrome P450 // Metabolic pathways // Chemical carcinogenesis	mmu00140 // mmu00980 // mmu01100 // mmu05204
60277	Mus musculus lectin, galactose binding, soluble 4 (Lgals4), mRNA [NM_010706]	2.23847	380.298	1794.61	A_55_P2063256	NM_010706	Lgals4	NM_010706	mm|7qA3	Mm.210336	16855	GO:0005515(protein binding)|GO:0030246(carbohydrate binding)	ENSMUST00000126603	TC1575048
40706	Mus musculus lectin, galactose binding, soluble 4 (Lgals4), mRNA [NM_010706]	2.23791	371.081	1750.44	A_51_P497100	NM_010706	Lgals4	NM_010706	mm|7qA3	Mm.210336	16855	GO:0005515(protein binding)|GO:0030246(carbohydrate binding)	ENSMUST00000126603	TC1575048
11211	Mus musculus chordin-like 1 (Chrdl1), transcript variant 1, mRNA [NM_001114385]	2.23235	283.836	1333.75	A_55_P1955627	NM_001114385	Chrdl1	NM_001114385	mm|XqF2	Mm.157697	83453	GO:0001503(ossification)|GO:0001654(eye development)|GO:0001709(cell fate determination)|GO:0005576(extracellular region)|GO:0007275(multicellular organismal development)|GO:0007399(nervous system development)|GO:0030154(cell differentiation)|GO:0030182(neuron differentiation)|GO:0048749(compound eye development)	ENSMUST00000063029	TC1598327
18521	Mus musculus fin bud initiation factor homolog (zebrafish) (Fibin), mRNA [NM_026271]	2.23226	18808.4	88374.8	A_51_P283473	NM_026271	Fibin	NM_026271	mm|2qE3	Mm.291809	67606	GO:0003674(molecular_function)|GO:0005575(cellular_component)|GO:0005576(extracellular region)|GO:0005783(endoplasmic reticulum)|GO:0005794(Golgi apparatus)|GO:0008150(biological_process)	ENSMUST00000099626	TC1580693
9483	Mus musculus fucosyltransferase 4 (Fut4), mRNA [NM_010242]	2.23165	200.863	943.395	A_52_P200458	NM_010242	Fut4	NM_010242	mm|9qA2	Mm.63450	14345	GO:0005794(Golgi apparatus)|GO:0006486(protein glycosylation)|GO:0008417(fucosyltransferase activity)|GO:0009986(cell surface)|GO:0016020(membrane)|GO:0016021(integral to membrane)|GO:0016740(transferase activity)|GO:0016757(transferase activity, transferring glycosyl groups)|GO:0036065(fucosylation)|GO:0046920(alpha-(1->3)-fucosyltransferase activity)|GO:0071944(cell periphery)	ENSMUST00000061498	TC1585571	Other types of O-glycan biosynthesis // Glycosphingolipid biosynthesis - lacto and neolacto series // Metabolic pathways	mmu00514 // mmu00601 // mmu01100
34045	Mus musculus Kruppel-like factor 12 (Klf12), mRNA [NM_010636]	2.23127	287.338	1349.18	A_52_P617636	NM_010636	Klf12	NM_010636	mm|14qE2.3	Mm.458816	16597	GO:0000122(negative regulation of transcription from RNA polymerase II promoter)|GO:0003676(nucleic acid binding)|GO:0003677(DNA binding)|GO:0003700(sequence-specific DNA binding transcription factor activity)|GO:0005515(protein binding)|GO:0005622(intracellular)|GO:0005634(nucleus)|GO:0006351(transcription, DNA-dependent)|GO:0006355(regulation of transcription, DNA-dependent)|GO:0008270(zinc ion…		TC1633664
36753	lincRNA:chr12:5303823-5379098 reverse strand	2.23097	56.7133	266.239	A_30_P01030782	chr12:5303823-5379098_R			mm|12qA1.1
52246	Mus musculus RIKEN cDNA D630045M09 gene (D630045M09Rik), non-coding RNA [NR_045293]	2.22472	43.5149	203.397	A_55_P2335648	NR_045293	D630045M09Rik	NR_045293	mm|13qC1	Mm.415319	432777			TC1619023
52350	odd Oz/ten-m homolog 4 (Drosophila) [Source:MGI Symbol;Acc:MGI:2447063] [ENSMUST00000107162]	2.22446	6050.11	28274.4	A_55_P2141088	ENSMUST00000107162	Tenm4		mm|7qE1		23966	GO:0001702(gastrulation with mouth forming second)|GO:0005634(nucleus)|GO:0005737(cytoplasm)|GO:0007165(signal transduction)|GO:0016020(membrane)|GO:0016021(integral to membrane)|GO:0031643(positive regulation of myelination)|GO:0032289(central nervous system myelin formation)|GO:0042803(protein homodimerization activity)|GO:0043005(neuron projection)|GO:0048714(positive regulation of oligodendro…	ENSMUST00000107162
47289	Mus musculus 1-acylglycerol-3-phosphate O-acyltransferase 9 (Agpat9), transcript variant 1, mRNA [NM_172715]	2.22339	1420.28	6632.55	A_55_P1968433	NM_172715	Agpat9	NM_172715	mm|5qE4	Mm.482473	231510	GO:0004366(glycerol-3-phosphate O-acyltransferase activity)|GO:0005783(endoplasmic reticulum)|GO:0005789(endoplasmic reticulum membrane)|GO:0006629(lipid metabolic process)|GO:0008152(metabolic process)|GO:0008654(phospholipid biosynthetic process)|GO:0016020(membrane)|GO:0016021(integral to membrane)|GO:0016740(transferase activity)|GO:0016746(transferase activity, transferring acyl groups)|GO:0…	ENSMUST00000112887	TC1591817	Glycerolipid metabolism // Glycerophospholipid metabolism // Metabolic pathways	mmu00561 // mmu00564 // mmu01100
51523	Mus musculus cartilage oligomeric matrix protein (Comp), mRNA [NM_016685]	2.22216	79051.7	368849	A_51_P409010	NM_016685	Comp	NM_016685	mm|8qB3.3	Mm.45071	12845	GO:0001968(fibronectin binding)|GO:0003417(growth plate cartilage development)|GO:0005201(extracellular matrix structural constituent)|GO:0005499(vitamin D binding)|GO:0005509(calcium ion binding)|GO:0005518(collagen binding)|GO:0005576(extracellular region)|GO:0005578(proteinaceous extracellular matrix)|GO:0005615(extracellular space)|GO:0006915(apoptotic process)|GO:0007155(cell adhesion)|GO:00…	ENSMUST00000003659	TC1680503	Phagosome // PI3K-Akt signaling pathway // Focal adhesion // ECM-receptor interaction // Malaria	mmu04145 // mmu04151 // mmu04510 // mmu04512 // mmu05144
7885	Mus musculus family with sequence similarity 89, member A (Fam89a), mRNA [NM_001081120]	2.22098	55.5451	258.956	A_55_P2081116	NM_001081120	Fam89a	NM_001081120	mm|8qE2	Mm.271600	69627	GO:0003674(molecular_function)|GO:0005575(cellular_component)|GO:0008150(biological_process)	ENSMUST00000055257	TC1600574
58608	Mus musculus cytochrome P450, family 27, subfamily a, polypeptide 1 (Cyp27a1), nuclear gene encoding mitochondrial protein, mRNA [NM_024264]	2.21832	37.5295	174.643	A_51_P112817	NM_024264	Cyp27a1	NM_024264	mm|1qC3	Mm.85083	104086	GO:0004497(monooxygenase activity)|GO:0005506(iron ion binding)|GO:0005739(mitochondrion)|GO:0005740(mitochondrial envelope)|GO:0005743(mitochondrial inner membrane)|GO:0008203(cholesterol metabolic process)|GO:0009055(electron carrier activity)|GO:0016020(membrane)|GO:0016491(oxidoreductase activity)|GO:0016705(oxidoreductase activity, acting on paired donors, with incorporation or reduction of …	ENSMUST00000027356	TC1645174	Primary bile acid biosynthesis // Metabolic pathways // PPAR signaling pathway	mmu00120 // mmu01100 // mmu03320
57815	Mus musculus carboxypeptidase M (Cpm), mRNA [NM_027468]	2.21811	189.116	879.921	A_51_P304397	NM_027468	Cpm	NM_027468	mm|10qD2	Mm.339332	70574	GO:0003674(molecular_function)|GO:0004180(carboxypeptidase activity)|GO:0004181(metallocarboxypeptidase activity)|GO:0005634(nucleus)|GO:0005737(cytoplasm)|GO:0005886(plasma membrane)|GO:0006508(proteolysis)|GO:0008150(biological_process)|GO:0008233(peptidase activity)|GO:0008237(metallopeptidase activity)|GO:0008270(zinc ion binding)|GO:0016020(membrane)|GO:0016787(hydrolase activity)|GO:0031225…	ENSMUST00000141991	TC1578471
4189	Mus musculus archaelysin family metallopeptidase 1 (Amz1), mRNA [NM_173405]	2.20542	484.228	2233.3	A_51_P114634	NM_173405	Amz1	NM_173405	mm|5qG2	Mm.397580	231842	GO:0003674(molecular_function)|GO:0005575(cellular_component)|GO:0006508(proteolysis)|GO:0008150(biological_process)|GO:0008233(peptidase activity)|GO:0008237(metallopeptidase activity)|GO:0016787(hydrolase activity)|GO:0046872(metal ion binding)	ENSMUST00000060918	TC1580525
49036	Mus musculus archaelysin family metallopeptidase 1 (Amz1), mRNA [NM_173405]	2.20454	493.136	2273	A_51_P114634	NM_173405	Amz1	NM_173405	mm|5qG2	Mm.397580	231842	GO:0003674(molecular_function)|GO:0005575(cellular_component)|GO:0006508(proteolysis)|GO:0008150(biological_process)|GO:0008233(peptidase activity)|GO:0008237(metallopeptidase activity)|GO:0016787(hydrolase activity)|GO:0046872(metal ion binding)	ENSMUST00000060918	TC1580525
23316	Mus musculus archaelysin family metallopeptidase 1 (Amz1), mRNA [NM_173405]	2.20426	519.24	2392.85	A_51_P114634	NM_173405	Amz1	NM_173405	mm|5qG2	Mm.397580	231842	GO:0003674(molecular_function)|GO:0005575(cellular_component)|GO:0006508(proteolysis)|GO:0008150(biological_process)|GO:0008233(peptidase activity)|GO:0008237(metallopeptidase activity)|GO:0016787(hydrolase activity)|GO:0046872(metal ion binding)	ENSMUST00000060918	TC1580525
35352	Mus musculus hydroxysteroid (17-beta) dehydrogenase 1 (Hsd17b1), mRNA [NM_010475]	2.20377	320.127	1474.76	A_51_P243435	NM_010475	Hsd17b1	NM_010475	mm|11qD	Mm.188939	15485	GO:0000166(nucleotide binding)|GO:0004303(estradiol 17-beta-dehydrogenase activity)|GO:0005737(cytoplasm)|GO:0005829(cytosol)|GO:0006629(lipid metabolic process)|GO:0006694(steroid biosynthetic process)|GO:0006703(estrogen biosynthetic process)|GO:0008152(metabolic process)|GO:0016491(oxidoreductase activity)|GO:0050327(testosterone 17-beta-dehydrogenase (NAD+) activity)|GO:0055114(oxidation-redu…	ENSMUST00000019445	TC1586778	Steroid hormone biosynthesis // Metabolic pathways // Ovarian steroidogenesis	mmu00140 // mmu01100 // mmu04913
39910	Mus musculus archaelysin family metallopeptidase 1 (Amz1), mRNA [NM_173405]	2.20279	542.108	2495.7	A_51_P114634	NM_173405	Amz1	NM_173405	mm|5qG2	Mm.397580	231842	GO:0003674(molecular_function)|GO:0005575(cellular_component)|GO:0006508(proteolysis)|GO:0008150(biological_process)|GO:0008233(peptidase activity)|GO:0008237(metallopeptidase activity)|GO:0016787(hydrolase activity)|GO:0046872(metal ion binding)	ENSMUST00000060918	TC1580525
35806	Mus musculus carbohydrate sulfotransferase 11 (Chst11), mRNA [NM_021439]	2.20196	1333.23	6134.27	A_51_P275101	NM_021439	Chst11	NM_021439	mm|10qC1	Mm.360747	58250	GO:0001537(N-acetylgalactosamine 4-O-sulfotransferase activity)|GO:0002063(chondrocyte development)|GO:0005794(Golgi apparatus)|GO:0005975(carbohydrate metabolic process)|GO:0007585(respiratory gaseous exchange)|GO:0008146(sulfotransferase activity)|GO:0009791(post-embryonic development)|GO:0016020(membrane)|GO:0016021(integral to membrane)|GO:0016051(carbohydrate biosynthetic process)|GO:0016740…	ENSMUST00000040110	TC1584550	Glycosaminoglycan biosynthesis - chondroitin sulfate / dermatan sulfate // Sulfur metabolism	mmu00532 // mmu00920
245	Mus musculus archaelysin family metallopeptidase 1 (Amz1), mRNA [NM_173405]	2.19793	515.006	2362.95	A_51_P114634	NM_173405	Amz1	NM_173405	mm|5qG2	Mm.397580	231842	GO:0003674(molecular_function)|GO:0005575(cellular_component)|GO:0006508(proteolysis)|GO:0008150(biological_process)|GO:0008233(peptidase activity)|GO:0008237(metallopeptidase activity)|GO:0016787(hydrolase activity)|GO:0046872(metal ion binding)	ENSMUST00000060918	TC1580525
57142	Mus musculus phospholipase A2, group IIE (Pla2g2e), mRNA [NM_012044]	2.19456	60.0657	274.95	A_55_P2162807	NM_012044	Pla2g2e	NM_012044	mm|4qD3	Mm.296007	26970	GO:0004623(phospholipase A2 activity)|GO:0005509(calcium ion binding)|GO:0005575(cellular_component)|GO:0005576(extracellular region)|GO:0006629(lipid metabolic process)|GO:0006644(phospholipid metabolic process)|GO:0016042(lipid catabolic process)|GO:0016787(hydrolase activity)|GO:0046872(metal ion binding)	ENSMUST00000030531	TC1587473	Glycerophospholipid metabolism // Ether lipid metabolism // Arachidonic acid metabolism // Linoleic acid metabolism // alpha-Linolenic acid metabolism // Metabolic pathways // Vascular smooth muscle contraction // Pancreatic secretion // Fat digestion and absorption	mmu00564 // mmu00565 // mmu00590 // mmu00591 // mmu00592 // mmu01100 // mmu04270 // mmu04972 // mmu04975
8012	Mus musculus RNA binding protein gene with multiple splicing (Rbpms), transcript variant 3, mRNA [NM_001042675]	2.19312	152.467	697.222	A_55_P2097448	NM_001042675	Rbpms	NM_001042675	mm|8qA4	Mm.323997	19663	GO:0000166(nucleotide binding)|GO:0003676(nucleic acid binding)|GO:0003713(transcription coactivator activity)|GO:0003723(RNA binding)|GO:0005634(nucleus)|GO:0005737(cytoplasm)|GO:0006351(transcription, DNA-dependent)|GO:0006355(regulation of transcription, DNA-dependent)|GO:0008143(poly(A) RNA binding)|GO:0010862(positive regulation of pathway-restricted SMAD protein phosphorylation)|GO:0060391(…	ENSMUST00000033995	TC1585810
53075	lincRNA:chr1:42689799-42749799 reverse strand	2.19284	228.127	1043.01	A_30_P01031206	chr1:42689799-42749799_R			mm|1qB
47016	Mus musculus ChaC, cation transport regulator 1 (Chac1), mRNA [NM_026929]	2.18757	20337	92642.2	A_51_P134812	NM_026929	Chac1	NM_026929	mm|2qE5	Mm.35083	69065	GO:0005112(Notch binding)|GO:0005737(cytoplasm)|GO:0005794(Golgi apparatus)|GO:0005802(trans-Golgi network)|GO:0005829(cytosol)|GO:0006915(apoptotic process)|GO:0006986(response to unfolded protein)|GO:0007219(Notch signaling pathway)|GO:0007399(nervous system development)|GO:0010955(negative regulation of protein processing)|GO:0022008(neurogenesis)|GO:0045746(negative regulation of Notch signal…	ENSMUST00000028780	TC1582917
12296	Mus musculus 3-hydroxybutyrate dehydrogenase, type 1 (Bdh1), transcript variant 2, mRNA [NM_001122683]	2.18745	516.733	2353.72	A_55_P2181753	NM_001122683	Bdh1	NM_001122683	mm|16qB2	Mm.293470	71911	GO:0000166(nucleotide binding)|GO:0003824(catalytic activity)|GO:0003858(3-hydroxybutyrate dehydrogenase activity)|GO:0005543(phospholipid binding)|GO:0005634(nucleus)|GO:0005739(mitochondrion)|GO:0005743(mitochondrial inner membrane)|GO:0008152(metabolic process)|GO:0016491(oxidoreductase activity)|GO:0055114(oxidation-reduction process)	ENSMUST00000089759	TC1592604	Synthesis and degradation of ketone bodies // Butanoate metabolism // Metabolic pathways	mmu00072 // mmu00650 // mmu01100
24630	Mus musculus neuronal guanine nucleotide exchange factor (Ngef), transcript variant 1, mRNA [NM_001111314]	2.18585	2021.43	9197.41	A_55_P2132512	NM_001111314	Ngef	NM_001111314	mm|1qD	Mm.435439	53972	GO:0005085(guanyl-nucleotide exchange factor activity)|GO:0005089(Rho guanyl-nucleotide exchange factor activity)|GO:0005515(protein binding)|GO:0005543(phospholipid binding)|GO:0005622(intracellular)|GO:0005737(cytoplasm)|GO:0005886(plasma membrane)|GO:0007275(multicellular organismal development)|GO:0007399(nervous system development)|GO:0009987(cellular process)|GO:0016020(membrane)|GO:0030154…	ENSMUST00000027477	TC1579475	Axon guidance	mmu04360
10432	Mus musculus POU domain, class 3, transcription factor 3 (Pou3f3), mRNA [NM_008900]	2.18305	32.3182	146.761	A_52_P1008476	NM_008900	Pou3f3	NM_008900	mm|1qB	Mm.489878	18993	GO:0000122(negative regulation of transcription from RNA polymerase II promoter)|GO:0001822(kidney development)|GO:0003677(DNA binding)|GO:0003700(sequence-specific DNA binding transcription factor activity)|GO:0003705(RNA polymerase II distal enhancer sequence-specific DNA binding transcription factor activity)|GO:0005515(protein binding)|GO:0005634(nucleus)|GO:0006351(transcription, DNA-depende…	ENSMUST00000054883	TC1601314
21215	Mus musculus archaelysin family metallopeptidase 1 (Amz1), mRNA [NM_173405]	2.17396	528.465	2384.75	A_51_P114634	NM_173405	Amz1	NM_173405	mm|5qG2	Mm.397580	231842	GO:0003674(molecular_function)|GO:0005575(cellular_component)|GO:0006508(proteolysis)|GO:0008150(biological_process)|GO:0008233(peptidase activity)|GO:0008237(metallopeptidase activity)|GO:0016787(hydrolase activity)|GO:0046872(metal ion binding)	ENSMUST00000060918	TC1580525
19047	Mus musculus RCSD domain containing 1 (Rcsd1), transcript variant 1, mRNA [NM_178593]	2.17167	531.692	2395.51	A_51_P371091	NM_178593	Rcsd1	NM_178593	mm|1qH2.3	Mm.482459	226594	GO:0005575(cellular_component)|GO:0051015(actin filament binding)|GO:0071474(cellular hyperosmotic response)	ENSMUST00000040357	TC1578523
32766	Mus musculus melanoma inhibitory activity 1 (Mia1), mRNA [NM_019394]	2.17104	17604.2	79280.5	A_55_P2085335	NM_019394	Mia1	NM_019394	mm|7qA3	Mm.262447	12587	GO:0005576(extracellular region)|GO:0007160(cell-matrix adhesion)|GO:0008083(growth factor activity)|GO:0030198(extracellular matrix organization)	ENSMUST00000127491	TC1582779
20128	Mus musculus tetraspanin 32 (Tspan32), transcript variant 2, mRNA [NM_020286]	2.17101	869.476	3915.58	A_55_P2010386	NM_020286	Tspan32	NM_020286	mm|7qF5	Mm.28172	27027	GO:0003674(molecular_function)|GO:0005622(intracellular)|GO:0008150(biological_process)|GO:0016020(membrane)|GO:0016021(integral to membrane)	ENSMUST00000145212	NP220774
52028	Mus musculus hydroxysteroid 11-beta dehydrogenase 1 (Hsd11b1), transcript variant 1, mRNA [NM_008288]	2.16849	313.679	1410.16	A_51_P127297	NM_008288	Hsd11b1	NM_008288	mm|1qH6	Mm.28328	15483	GO:0000166(nucleotide binding)|GO:0003845(11-beta-hydroxysteroid dehydrogenase [NAD(P)] activity)|GO:0005496(steroid binding)|GO:0005737(cytoplasm)|GO:0005783(endoplasmic reticulum)|GO:0005791(rough endoplasmic reticulum)|GO:0006629(lipid metabolic process)|GO:0006704(glucocorticoid biosynthetic process)|GO:0006713(glucocorticoid catabolic process)|GO:0008152(metabolic process)|GO:0008202(steroid…	ENSMUST00000016338	TC1580265	Steroid hormone biosynthesis // Metabolism of xenobiotics by cytochrome P450 // Metabolic pathways // Chemical carcinogenesis	mmu00140 // mmu00980 // mmu01100 // mmu05204
25379	Mus musculus angiogenin, ribonuclease A family, member 3 (Ang3), mRNA [NM_001123394]	2.16827	1331.07	5982.93	A_66_P134474	NM_001123394	Ang3	NM_001123394	mm|14qC1	Mm.24663	11730	GO:0003674(molecular_function)|GO:0005575(cellular_component)|GO:0008150(biological_process)	ENSMUST00000066719	TC1596588
52657	Mus musculus solute carrier family 6 (neurotransmitter transporter, glycine), member 9 (Slc6a9), mRNA [NM_008135]	2.16215	20395.9	91288.2	A_55_P2010788	NM_008135	Slc6a9	NM_008135	mm|4qD2.1	Mm.244549	14664	GO:0003333(amino acid transmembrane transport)|GO:0005283(sodium:amino acid symporter activity)|GO:0005328(neurotransmitter:sodium symporter activity)|GO:0005886(plasma membrane)|GO:0005887(integral to plasma membrane)|GO:0006810(transport)|GO:0006836(neurotransmitter transport)|GO:0006865(amino acid transport)|GO:0015187(glycine transmembrane transporter activity)|GO:0015293(symporter activity)|…	ENSMUST00000030269	TC1576555
6513	Mus musculus hydroxysteroid 11-beta dehydrogenase 1 (Hsd11b1), transcript variant 1, mRNA [NM_008288]	2.15716	350.838	1564.86	A_51_P127297	NM_008288	Hsd11b1	NM_008288	mm|1qH6	Mm.28328	15483	GO:0000166(nucleotide binding)|GO:0003845(11-beta-hydroxysteroid dehydrogenase [NAD(P)] activity)|GO:0005496(steroid binding)|GO:0005737(cytoplasm)|GO:0005783(endoplasmic reticulum)|GO:0005791(rough endoplasmic reticulum)|GO:0006629(lipid metabolic process)|GO:0006704(glucocorticoid biosynthetic process)|GO:0006713(glucocorticoid catabolic process)|GO:0008152(metabolic process)|GO:0008202(steroid…	ENSMUST00000016338	TC1580265	Steroid hormone biosynthesis // Metabolism of xenobiotics by cytochrome P450 // Metabolic pathways // Chemical carcinogenesis	mmu00140 // mmu00980 // mmu01100 // mmu05204
44304	Mus musculus phosphoserine phosphatase (Psph), mRNA [NM_133900]	2.15377	3948.91	17572.2	A_66_P139876	NM_133900	Psph	NM_133900	mm|5qG1.3	Mm.271784	100678	GO:0000287(magnesium ion binding)|GO:0004647(phosphoserine phosphatase activity)|GO:0005509(calcium ion binding)|GO:0005737(cytoplasm)|GO:0006563(L-serine metabolic process)|GO:0006564(L-serine biosynthetic process)|GO:0008152(metabolic process)|GO:0008652(cellular amino acid biosynthetic process)|GO:0016787(hydrolase activity)|GO:0016791(phosphatase activity)|GO:0042803(protein homodimerization …	ENSMUST00000031399	TC1575345	Glycine, serine and threonine metabolism // Metabolic pathways // Carbon metabolism // Biosynthesis of amino acids	mmu00260 // mmu01100 // mmu01200 // mmu01230
40768	Mus musculus prostate androgen-regulated mucin-like protein 1 (Parm1), mRNA [NM_145562]	2.15288	1343	5972.52	A_51_P114693	NM_145562	Parm1	NM_145562	mm|5qE2	Mm.5002	231440	GO:0003674(molecular_function)|GO:0005634(nucleus)|GO:0005737(cytoplasm)|GO:0005768(endosome)|GO:0005769(early endosome)|GO:0005770(late endosome)|GO:0005794(Golgi apparatus)|GO:0005886(plasma membrane)|GO:0016020(membrane)|GO:0016021(integral to membrane)|GO:0043231(intracellular membrane-bounded organelle)|GO:0051973(positive regulation of telomerase activity)	ENSMUST00000040576	TC1577713
42525	Mus musculus glycerol kinase 5 (putative) (Gk5), mRNA [NM_177352]	2.15251	41.4612	184.336	A_52_P106766	NM_177352	Gk5	NM_177352	mm|9qE3.3	Mm.213651	235533	GO:0000166(nucleotide binding)|GO:0004370(glycerol kinase activity)|GO:0005524(ATP binding)|GO:0005575(cellular_component)|GO:0005975(carbohydrate metabolic process)|GO:0006071(glycerol metabolic process)|GO:0016301(kinase activity)|GO:0016310(phosphorylation)|GO:0016740(transferase activity)|GO:0016773(phosphotransferase activity, alcohol group as acceptor)	ENSMUST00000129774	TC1585013
58472	Mus musculus uncharacterized LOC106740 (LOC106740), non-coding RNA [NR_027905]	2.15138	1139.75	5063.4	A_55_P2189571	NR_027905	LOC106740	NR_027905	mm|17qA2	Mm.475379	106740		ENSMUST00000168938	TC1600384
42111	Mus musculus prostate androgen-regulated mucin-like protein 1 (Parm1), mRNA [NM_145562]	2.15137	1265.59	5622.35	A_51_P114693	NM_145562	Parm1	NM_145562	mm|5qE2	Mm.5002	231440	GO:0003674(molecular_function)|GO:0005634(nucleus)|GO:0005737(cytoplasm)|GO:0005768(endosome)|GO:0005769(early endosome)|GO:0005770(late endosome)|GO:0005794(Golgi apparatus)|GO:0005886(plasma membrane)|GO:0016020(membrane)|GO:0016021(integral to membrane)|GO:0043231(intracellular membrane-bounded organelle)|GO:0051973(positive regulation of telomerase activity)	ENSMUST00000040576	TC1577713
44582	Mus musculus adenylate kinase 8 (Ak8), mRNA [NM_001033874]	2.14739	51.5046	228.178	A_51_P101006	NM_001033874	Ak8	NM_001033874	mm|2qA3	Mm.273318	68870	GO:0000166(nucleotide binding)|GO:0004017(adenylate kinase activity)|GO:0004127(cytidylate kinase activity)|GO:0005524(ATP binding)|GO:0005575(cellular_component)|GO:0005737(cytoplasm)|GO:0006139(nucleobase-containing compound metabolic process)|GO:0016301(kinase activity)|GO:0016310(phosphorylation)|GO:0016740(transferase activity)|GO:0019205(nucleobase-containing compound kinase activity)|GO:00…	ENSMUST00000074156	TC1582685
60754	solute carrier family 16 (monocarboxylic acid transporters), member 14 [Source:MGI Symbol;Acc:MGI:1919031] [ENSMUST00000027422]	2.14183	80.797	356.575	A_55_P1970144	ENSMUST00000027422	Slc16a14	AK049846	mm|1qC5	Mm.158754	71781	GO:0003674(molecular_function)|GO:0005575(cellular_component)|GO:0005886(plasma membrane)|GO:0006810(transport)|GO:0008150(biological_process)|GO:0015293(symporter activity)|GO:0016020(membrane)|GO:0016021(integral to membrane)|GO:0055085(transmembrane transport)	ENSMUST00000027422	TC1584524
52392	Mus musculus adenylate kinase 8 (Ak8), mRNA [NM_001033874]	2.14172	50.7476	223.942	A_51_P101006	NM_001033874	Ak8	NM_001033874	mm|2qA3	Mm.273318	68870	GO:0000166(nucleotide binding)|GO:0004017(adenylate kinase activity)|GO:0004127(cytidylate kinase activity)|GO:0005524(ATP binding)|GO:0005575(cellular_component)|GO:0005737(cytoplasm)|GO:0006139(nucleobase-containing compound metabolic process)|GO:0016301(kinase activity)|GO:0016310(phosphorylation)|GO:0016740(transferase activity)|GO:0019205(nucleobase-containing compound kinase activity)|GO:00…	ENSMUST00000074156	TC1582685
59763	Mus musculus noncompact myelin associated protein (Ncmap), transcript variant 5, mRNA [NM_001243306]	2.14153	9076.13	40046.7	A_55_P2095039	NM_001243306	Ncmap	NM_001243306	mm|4qD3	Mm.35548	230822	GO:0005886(plasma membrane)|GO:0005887(integral to plasma membrane)|GO:0016020(membrane)|GO:0016021(integral to membrane)|GO:0019911(structural constituent of myelin sheath)|GO:0031643(positive regulation of myelination)|GO:0032290(peripheral nervous system myelin formation)|GO:0033270(paranode region of axon)|GO:0043220(Schmidt-Lanterman incisure)	ENSMUST00000105859	TC1594739
57379	Mus musculus ATP-binding cassette, sub-family A (ABC1), member 8b (Abca8b), mRNA [NM_013851]	2.14127	872.806	3850.4	A_55_P1953846	NM_013851	Abca8b	NM_013851	mm|11qE1	Mm.341004	27404	GO:0000166(nucleotide binding)|GO:0005524(ATP binding)|GO:0005743(mitochondrial inner membrane)|GO:0005886(plasma membrane)|GO:0006200(ATP catabolic process)|GO:0006810(transport)|GO:0016020(membrane)|GO:0016021(integral to membrane)|GO:0016887(ATPase activity)|GO:0017111(nucleoside-triphosphatase activity)|GO:0042626(ATPase activity, coupled to transmembrane movement of substances)|GO:0055085(tr…	ENSMUST00000106669	NP1082452	ABC transporters	mmu02010
35924	Mus musculus differentially expressed in B16F10 1 (Deb1), mRNA [NM_026794]	2.13988	9291.32	40949.2	A_55_P2088716	NM_026794	Deb1	NM_026794	mm|9qF4	Mm.24848	26901	GO:0003674(molecular_function)|GO:0005575(cellular_component)|GO:0008150(biological_process)	ENSMUST00000035113	TC1578478
26610	sema domain, immunoglobulin domain (Ig), short basic domain, secreted, (semaphorin) 3G [Source:MGI Symbol;Acc:MGI:3041242] [ENSMUST00000090180]	2.13525	111.58	490.189	A_52_P312102	ENSMUST00000090180	Sema3g	AK129018	mm|14qB	Mm.27812	218877	GO:0004872(receptor activity)|GO:0005576(extracellular region)|GO:0007275(multicellular organismal development)|GO:0016020(membrane)	ENSMUST00000090180	TC1650673	Axon guidance	mmu04360
17054	lincRNA:chr13:34240528-34240965 reverse strand	2.13131	42.9908	188.349	A_30_P01029803	chr13:34240528-34240965_R			mm|13qA3.3
51914	Mus musculus adenylate kinase 8 (Ak8), mRNA [NM_001033874]	2.12801	48.5605	212.264	A_51_P101006	NM_001033874	Ak8	NM_001033874	mm|2qA3	Mm.273318	68870	GO:0000166(nucleotide binding)|GO:0004017(adenylate kinase activity)|GO:0004127(cytidylate kinase activity)|GO:0005524(ATP binding)|GO:0005575(cellular_component)|GO:0005737(cytoplasm)|GO:0006139(nucleobase-containing compound metabolic process)|GO:0016301(kinase activity)|GO:0016310(phosphorylation)|GO:0016740(transferase activity)|GO:0019205(nucleobase-containing compound kinase activity)|GO:00…	ENSMUST00000074156	TC1582685
52193	Mus musculus phosphoserine phosphatase (Psph), mRNA [NM_133900]	2.12761	10700.4	46760.1	A_55_P2069350	NM_133900	Psph	NM_133900	mm|5qG1.3	Mm.271784	100678	GO:0000287(magnesium ion binding)|GO:0004647(phosphoserine phosphatase activity)|GO:0005509(calcium ion binding)|GO:0005737(cytoplasm)|GO:0006563(L-serine metabolic process)|GO:0006564(L-serine biosynthetic process)|GO:0008152(metabolic process)|GO:0008652(cellular amino acid biosynthetic process)|GO:0016787(hydrolase activity)|GO:0016791(phosphatase activity)|GO:0042803(protein homodimerization …	ENSMUST00000031399	TC1575345	Glycine, serine and threonine metabolism // Metabolic pathways // Carbon metabolism // Biosynthesis of amino acids	mmu00260 // mmu01100 // mmu01200 // mmu01230
7611	Mus musculus teneurin transmembrane protein 4 (Tenm4), mRNA [NM_011858]	2.12436	11646.2	50778.8	A_55_P2141084	NM_011858	Tenm4	NM_011858	mm|7qE1	Mm.254610	23966	GO:0001702(gastrulation with mouth forming second)|GO:0005634(nucleus)|GO:0005737(cytoplasm)|GO:0007165(signal transduction)|GO:0016020(membrane)|GO:0016021(integral to membrane)|GO:0031643(positive regulation of myelination)|GO:0032289(central nervous system myelin formation)|GO:0042803(protein homodimerization activity)|GO:0043005(neuron projection)|GO:0048714(positive regulation of oligodendro…	ENSMUST00000107162	TC1753792
36502	Mus musculus FXYD domain-containing ion transport regulator 2 (Fxyd2), transcript variant b, mRNA [NM_052823]	2.11847	323.575	1405.07	A_55_P2069935	NM_052823	Fxyd2	NM_052823	mm|9qA5.2	Mm.22742	11936	GO:0001558(regulation of cell growth)|GO:0005216(ion channel activity)|GO:0005391(sodium:potassium-exchanging ATPase activity)|GO:0005890(sodium:potassium-exchanging ATPase complex)|GO:0006810(transport)|GO:0006811(ion transport)|GO:0006813(potassium ion transport)|GO:0006814(sodium ion transport)|GO:0016020(membrane)|GO:0016021(integral to membrane)|GO:0016323(basolateral plasma membrane)|GO:004…	ENSMUST00000041005	NP1081221	Cardiac muscle contraction // Insulin secretion // Thyroid hormone synthesis // Aldosterone-regulated sodium reabsorption // Endocrine and other factor-regulated calcium reabsorption // Proximal tubule bicarbonate reclamation // Salivary secretion // Pancreatic secretion // Carbohydrate digestion and absorption // Protein digestion and absorption // Bile secretion // Mineral absorption	mmu04260 // mmu04911 // mmu04918 // mmu04960 // mmu04961 // mmu04964 // mmu04970 // mmu04972 // mmu04973 // mmu04974 // mmu04976 // mmu04978
49731	PREDICTED: Mus musculus RIKEN cDNA 4933407I18 gene (4933407I18Rik), misc_RNA [XR_108093]	2.1159	60.1097	260.551	A_55_P2091596	XR_108093	4933407I18Rik	XR_108093	mm|9qB	Mm.483106	71121			TC1594097
17316	Mus musculus upper zone of growth plate and cartilage matrix associated (Ucma), transcript variant 1, mRNA [NM_026754]	2.10899	28457.7	122763	A_51_P303217	NM_026754	Ucma	NM_026754	mm|2qA1	Mm.27791	68527	GO:0003674(molecular_function)|GO:0005576(extracellular region)|GO:0005578(proteinaceous extracellular matrix)|GO:0005615(extracellular space)|GO:0005737(cytoplasm)|GO:0005794(Golgi apparatus)|GO:0005856(cytoskeleton)|GO:0016235(aggresome)|GO:0031012(extracellular matrix)|GO:0045668(negative regulation of osteoblast differentiation)|GO:0048471(perinuclear region of cytoplasm)	ENSMUST00000115010	TC1586458
16288	Mus musculus starch binding domain 1 (Stbd1), mRNA [NM_175096]	2.1069	6123.94	26379.8	A_55_P1967231	NM_175096	Stbd1	NM_175096	mm|5qE2	Mm.21965	52331	GO:0003674(molecular_function)|GO:0005575(cellular_component)|GO:0008150(biological_process)|GO:0016020(membrane)|GO:0016021(integral to membrane)|GO:0030246(carbohydrate binding)|GO:2001070(starch binding)	ENSMUST00000050952	TC1578561
21960	Mus musculus chordin-like 1 (Chrdl1), transcript variant 2, mRNA [NM_031258]	2.10001	1059.27	4541.22	A_66_P124091	NM_031258	Chrdl1	NM_031258	mm|XqF2	Mm.157697	83453	GO:0001503(ossification)|GO:0001654(eye development)|GO:0001709(cell fate determination)|GO:0005576(extracellular region)|GO:0007275(multicellular organismal development)|GO:0007399(nervous system development)|GO:0030154(cell differentiation)|GO:0030182(neuron differentiation)|GO:0048749(compound eye development)	ENSMUST00000074660	TC1587162
14848	Mus musculus prostate androgen-regulated mucin-like protein 1 (Parm1), mRNA [NM_145562]	2.09731	1292.28	5529.79	A_51_P114693	NM_145562	Parm1	NM_145562	mm|5qE2	Mm.5002	231440	GO:0003674(molecular_function)|GO:0005634(nucleus)|GO:0005737(cytoplasm)|GO:0005768(endosome)|GO:0005769(early endosome)|GO:0005770(late endosome)|GO:0005794(Golgi apparatus)|GO:0005886(plasma membrane)|GO:0016020(membrane)|GO:0016021(integral to membrane)|GO:0043231(intracellular membrane-bounded organelle)|GO:0051973(positive regulation of telomerase activity)	ENSMUST00000040576	TC1577713
33359	Mus musculus adenylate kinase 8 (Ak8), mRNA [NM_001033874]	2.09619	55.6584	237.984	A_51_P101006	NM_001033874	Ak8	NM_001033874	mm|2qA3	Mm.273318	68870	GO:0000166(nucleotide binding)|GO:0004017(adenylate kinase activity)|GO:0004127(cytidylate kinase activity)|GO:0005524(ATP binding)|GO:0005575(cellular_component)|GO:0005737(cytoplasm)|GO:0006139(nucleobase-containing compound metabolic process)|GO:0016301(kinase activity)|GO:0016310(phosphorylation)|GO:0016740(transferase activity)|GO:0019205(nucleobase-containing compound kinase activity)|GO:00…	ENSMUST00000074156	TC1582685
61573	Mus musculus prostate androgen-regulated mucin-like protein 1 (Parm1), mRNA [NM_145562]	2.09567	1257.51	5374.89	A_51_P114693	NM_145562	Parm1	NM_145562	mm|5qE2	Mm.5002	231440	GO:0003674(molecular_function)|GO:0005634(nucleus)|GO:0005737(cytoplasm)|GO:0005768(endosome)|GO:0005769(early endosome)|GO:0005770(late endosome)|GO:0005794(Golgi apparatus)|GO:0005886(plasma membrane)|GO:0016020(membrane)|GO:0016021(integral to membrane)|GO:0043231(intracellular membrane-bounded organelle)|GO:0051973(positive regulation of telomerase activity)	ENSMUST00000040576	TC1577713
48655	Mus musculus dynein light chain roadblock-type 2 (Dynlrb2), mRNA [NM_029297]	2.09399	190.374	812.758	A_51_P227962	NM_029297	Dynlrb2	NM_029297	mm|8qE1	Mm.23114	75465	GO:0003774(motor activity)|GO:0005515(protein binding)|GO:0005737(cytoplasm)|GO:0005856(cytoskeleton)|GO:0005868(cytoplasmic dynein complex)|GO:0005874(microtubule)|GO:0006810(transport)|GO:0008150(biological_process)|GO:0030286(dynein complex)	ENSMUST00000078170	TC1585812
9812	Mus musculus solute carrier family 6 (neurotransmitter transporter, glycine), member 9 (Slc6a9), mRNA [NM_008135]	2.09177	26357.2	112353	A_55_P1973838	NM_008135	Slc6a9	NM_008135	mm|4qD2.1	Mm.244549	14664	GO:0003333(amino acid transmembrane transport)|GO:0005283(sodium:amino acid symporter activity)|GO:0005328(neurotransmitter:sodium symporter activity)|GO:0005886(plasma membrane)|GO:0005887(integral to plasma membrane)|GO:0006810(transport)|GO:0006836(neurotransmitter transport)|GO:0006865(amino acid transport)|GO:0015187(glycine transmembrane transporter activity)|GO:0015293(symporter activity)|…	ENSMUST00000063857	TC1576555
60915	Mus musculus prostate androgen-regulated mucin-like protein 1 (Parm1), mRNA [NM_145562]	2.09136	1300.09	5540.34	A_51_P114693	NM_145562	Parm1	NM_145562	mm|5qE2	Mm.5002	231440	GO:0003674(molecular_function)|GO:0005634(nucleus)|GO:0005737(cytoplasm)|GO:0005768(endosome)|GO:0005769(early endosome)|GO:0005770(late endosome)|GO:0005794(Golgi apparatus)|GO:0005886(plasma membrane)|GO:0016020(membrane)|GO:0016021(integral to membrane)|GO:0043231(intracellular membrane-bounded organelle)|GO:0051973(positive regulation of telomerase activity)	ENSMUST00000040576	TC1577713
10546	Mus musculus potassium voltage-gated channel, shaker-related, subfamily, member 6 (Kcna6), mRNA [NM_013568]	2.0905	39.8972	169.92	A_55_P2123283	NM_013568	Kcna6	NM_013568	mm|6qF3	Mm.62535	16494	GO:0005216(ion channel activity)|GO:0005244(voltage-gated ion channel activity)|GO:0005249(voltage-gated potassium channel activity)|GO:0005251(delayed rectifier potassium channel activity)|GO:0005267(potassium channel activity)|GO:0006810(transport)|GO:0006811(ion transport)|GO:0006813(potassium ion transport)|GO:0008076(voltage-gated potassium channel complex)|GO:0016020(membrane)|GO:0016021(in…	ENSMUST00000112242	TC1591220
26079	Mus musculus hairy/enhancer-of-split related with YRPW motif 1 (Hey1), mRNA [NM_010423]	2.08892	478.742	2036.71	A_51_P258409	NM_010423	Hey1	NM_010423	mm|3qA1	Mm.29581	15213	GO:0000122(negative regulation of transcription from RNA polymerase II promoter)|GO:0000983(RNA polymerase II core promoter sequence-specific DNA binding transcription factor activity)|GO:0000988(protein binding transcription factor activity)|GO:0001078(RNA polymerase II core promoter proximal region sequence-specific DNA binding transcription factor activity involved in negative regulation of tr…	ENSMUST00000042412	TC1573072
58147	Mus musculus family with sequence similarity 26, member F (Fam26f), mRNA [NM_175449]	2.08744	100.552	427.338	A_51_P100852	NM_175449	Fam26f	NM_175449	mm|10qB1	Mm.34479	215900	GO:0003674(molecular_function)|GO:0005575(cellular_component)|GO:0008150(biological_process)|GO:0016020(membrane)|GO:0016021(integral to membrane)	ENSMUST00000062784	TC1586587
16342	Mus musculus archaelysin family metallopeptidase 1 (Amz1), mRNA [NM_173405]	2.08513	527.556	2238.5	A_51_P114634	NM_173405	Amz1	NM_173405	mm|5qG2	Mm.397580	231842	GO:0003674(molecular_function)|GO:0005575(cellular_component)|GO:0006508(proteolysis)|GO:0008150(biological_process)|GO:0008233(peptidase activity)|GO:0008237(metallopeptidase activity)|GO:0016787(hydrolase activity)|GO:0046872(metal ion binding)	ENSMUST00000060918	TC1580525
57184	Mus musculus prostate androgen-regulated mucin-like protein 1 (Parm1), mRNA [NM_145562]	2.08495	1314.5	5576.92	A_51_P114693	NM_145562	Parm1	NM_145562	mm|5qE2	Mm.5002	231440	GO:0003674(molecular_function)|GO:0005634(nucleus)|GO:0005737(cytoplasm)|GO:0005768(endosome)|GO:0005769(early endosome)|GO:0005770(late endosome)|GO:0005794(Golgi apparatus)|GO:0005886(plasma membrane)|GO:0016020(membrane)|GO:0016021(integral to membrane)|GO:0043231(intracellular membrane-bounded organelle)|GO:0051973(positive regulation of telomerase activity)	ENSMUST00000040576	TC1577713
51308	Mus musculus leucine rich repeat containing 51 (Lrrc51), transcript variant 1, mRNA [NM_027053]	2.08157	188.818	799.205	A_55_P2099627	NM_027053	Lrrc51	NM_027053	mm|7qE3	Mm.214841	69358	GO:0003674(molecular_function)|GO:0005575(cellular_component)|GO:0005737(cytoplasm)|GO:0008150(biological_process)	ENSMUST00000130155	TC1640189
44427	Mus musculus microsomal triglyceride transfer protein (Mttp), transcript variant 1, mRNA [NM_001163457]	2.08142	399.017	1688.73	A_55_P1970299	NM_001163457	Mttp	NM_001163457	mm|3qG3	Mm.2941	17777	GO:0005319(lipid transporter activity)|GO:0005515(protein binding)|GO:0005783(endoplasmic reticulum)|GO:0005791(rough endoplasmic reticulum)|GO:0005794(Golgi apparatus)|GO:0006497(protein lipidation)|GO:0006629(lipid metabolic process)|GO:0006641(triglyceride metabolic process)|GO:0006810(transport)|GO:0006869(lipid transport)|GO:0008202(steroid metabolic process)|GO:0008203(cholesterol metabolic…	ENSMUST00000098580	TC1585247	Fat digestion and absorption	mmu04975
55839	Mus musculus prostate androgen-regulated mucin-like protein 1 (Parm1), mRNA [NM_145562]	2.07703	1328.29	5604.59	A_51_P114693	NM_145562	Parm1	NM_145562	mm|5qE2	Mm.5002	231440	GO:0003674(molecular_function)|GO:0005634(nucleus)|GO:0005737(cytoplasm)|GO:0005768(endosome)|GO:0005769(early endosome)|GO:0005770(late endosome)|GO:0005794(Golgi apparatus)|GO:0005886(plasma membrane)|GO:0016020(membrane)|GO:0016021(integral to membrane)|GO:0043231(intracellular membrane-bounded organelle)|GO:0051973(positive regulation of telomerase activity)	ENSMUST00000040576	TC1577713
5906	Mus musculus sparc/osteonectin, cwcv and kazal-like domains proteoglycan 2 (Spock2), mRNA [NM_052994]	2.07285	84.0481	353.604	A_52_P221756	NM_052994	Spock2	NM_052994	mm|10qB4	Mm.153429	94214	GO:0005509(calcium ion binding)|GO:0005539(glycosaminoglycan binding)|GO:0005576(extracellular region)|GO:0005578(proteinaceous extracellular matrix)|GO:0007165(signal transduction)|GO:0010811(positive regulation of cell-substrate adhesion)|GO:0019800(peptide cross-linking via chondroitin 4-sulfate glycosaminoglycan)|GO:0030198(extracellular matrix organization)|GO:0050840(extracellular matrix bi…	ENSMUST00000165024	TC1578016
42400	phosphodiesterase 11A [Source:MGI Symbol;Acc:MGI:3036251] [ENSMUST00000099992]	2.07256	57.4426	241.621	A_55_P1977303	ENSMUST00000099992	Pde11a	AK050924	mm|2qC3	Mm.246613	241489	GO:0003824(catalytic activity)|GO:0004112(cyclic-nucleotide phosphodiesterase activity)|GO:0004114(3',5'-cyclic-nucleotide phosphodiesterase activity)|GO:0004118(cGMP-stimulated cyclic-nucleotide phosphodiesterase activity)|GO:0005737(cytoplasm)|GO:0006198(cAMP catabolic process)|GO:0007165(signal transduction)|GO:0008081(phosphoric diester hydrolase activity)|GO:0008152(metabolic process)|GO:001…	ENSMUST00000099992		Purine metabolism // Morphine addiction	mmu00230 // mmu05032
41886	lincRNA:chr10:76114741-76115073 forward strand	2.07174	45.6373	191.856	A_30_P01030556	chr10:76114741-76115073_F			mm|10qC1
7634	Mus musculus adrenergic receptor kinase, beta 2 (Adrbk2), transcript variant 1, mRNA [NM_177078]	2.06942	34.3814	144.305	A_51_P108581	NM_177078	Adrbk2	NM_177078	mm|5qF	Mm.285619	320129	GO:0000166(nucleotide binding)|GO:0001934(positive regulation of protein phosphorylation)|GO:0002029(desensitization of G-protein coupled receptor protein signaling pathway)|GO:0004672(protein kinase activity)|GO:0004674(protein serine/threonine kinase activity)|GO:0004703(G-protein coupled receptor kinase activity)|GO:0005524(ATP binding)|GO:0005543(phospholipid binding)|GO:0005634(nucleus)|GO:0…	ENSMUST00000065167		Olfactory transduction	mmu04740
34605	Mus musculus prostate androgen-regulated mucin-like protein 1 (Parm1), mRNA [NM_145562]	2.06447	1317.82	5512.16	A_51_P114693	NM_145562	Parm1	NM_145562	mm|5qE2	Mm.5002	231440	GO:0003674(molecular_function)|GO:0005634(nucleus)|GO:0005737(cytoplasm)|GO:0005768(endosome)|GO:0005769(early endosome)|GO:0005770(late endosome)|GO:0005794(Golgi apparatus)|GO:0005886(plasma membrane)|GO:0016020(membrane)|GO:0016021(integral to membrane)|GO:0043231(intracellular membrane-bounded organelle)|GO:0051973(positive regulation of telomerase activity)	ENSMUST00000040576	TC1577713
43795	lincRNA:chr16:77670599-77691642 forward strand	2.06288	97.8779	408.952	A_30_P01018977	chr16:77670599-77691642_F			mm|16qC3.1
20774	Mus musculus prostate androgen-regulated mucin-like protein 1 (Parm1), mRNA [NM_145562]	2.06116	1330.38	5551.96	A_51_P114693	NM_145562	Parm1	NM_145562	mm|5qE2	Mm.5002	231440	GO:0003674(molecular_function)|GO:0005634(nucleus)|GO:0005737(cytoplasm)|GO:0005768(endosome)|GO:0005769(early endosome)|GO:0005770(late endosome)|GO:0005794(Golgi apparatus)|GO:0005886(plasma membrane)|GO:0016020(membrane)|GO:0016021(integral to membrane)|GO:0043231(intracellular membrane-bounded organelle)|GO:0051973(positive regulation of telomerase activity)	ENSMUST00000040576	TC1577713
19044	Mus musculus leucine rich repeat containing 17 (Lrrc17), mRNA [NM_028977]	2.05492	6770.24	28131.8	A_51_P301930	NM_028977	Lrrc17	NM_028977	mm|5qA3	Mm.439963	74511	GO:0001503(ossification)|GO:0001649(osteoblast differentiation)|GO:0003674(molecular_function)|GO:0005576(extracellular region)|GO:0005615(extracellular space)|GO:0033687(osteoblast proliferation)|GO:0045671(negative regulation of osteoclast differentiation)|GO:0048539(bone marrow development)	ENSMUST00000035651	TC1579667
33670	Mus musculus transmembrane protein 88 (Tmem88), mRNA [NM_025915]	2.05021	2176.13	9012.83	A_52_P209484	NM_025915	Tmem88	NM_025915	mm|11qB3	Mm.390406	67020	GO:0005515(protein binding)|GO:0005575(cellular_component)|GO:0008150(biological_process)|GO:0016020(membrane)|GO:0016021(integral to membrane)	ENSMUST00000050140	TC1583204
40541	Mus musculus adipocyte-related X-chromosome expressed sequence 1 (Arxes1), mRNA [NM_029541]	2.04507	72.888	300.804	A_55_P1968438	NM_029541	Arxes1	NM_029541	mm|XqF1	Mm.482965	76219	GO:0003674(molecular_function)|GO:0005575(cellular_component)|GO:0008150(biological_process)	ENSMUST00000057625	TC1586433
23821	Mus musculus 5' nucleotidase, ecto (Nt5e), mRNA [NM_011851]	2.04224	5825.09	23992.7	A_52_P574668	NM_011851	Nt5e	NM_011851	mm|9qE3.1	Mm.244235	23959	GO:0000166(nucleotide binding)|GO:0005737(cytoplasm)|GO:0005886(plasma membrane)|GO:0006164(purine nucleotide biosynthetic process)|GO:0006196(AMP catabolic process)|GO:0008198(ferrous iron binding)|GO:0008253(5'-nucleotidase activity)|GO:0009166(nucleotide catabolic process)|GO:0009986(cell surface)|GO:0016020(membrane)|GO:0016311(dephosphorylation)|GO:0016787(hydrolase activity)|GO:0016788(hydr…	ENSMUST00000034992	TC1579035	Purine metabolism // Pyrimidine metabolism // Nicotinate and nicotinamide metabolism // Metabolic pathways	mmu00230 // mmu00240 // mmu00760 // mmu01100
25180	Mus musculus G protein-coupled receptor 64 (Gpr64), transcript variant 1, mRNA [NM_178712]	2.04132	563.92	2321.22	A_55_P2389900	NM_178712	Gpr64	NM_178712	mm|XqF4	Mm.213016	237175	GO:0004871(signal transducer activity)|GO:0004888(transmembrane signaling receptor activity)|GO:0004930(G-protein coupled receptor activity)|GO:0005737(cytoplasm)|GO:0005886(plasma membrane)|GO:0007165(signal transduction)|GO:0007166(cell surface receptor signaling pathway)|GO:0007186(G-protein coupled receptor signaling pathway)|GO:0007218(neuropeptide signaling pathway)|GO:0016020(membrane)|GO:…	ENSMUST00000112400	TC1583209
31083	Mus musculus ganglioside-induced differentiation-associated protein 1-like 1 (Gdap1l1), mRNA [NM_144891]	2.03921	527.326	2167.42	A_66_P123666	NM_144891	Gdap1l1	NM_144891	mm|2qH3	Mm.102080	228858	GO:0003674(molecular_function)|GO:0005575(cellular_component)|GO:0008150(biological_process)	ENSMUST00000109421	TC1596875
42563	Mus musculus prostate androgen-regulated mucin-like protein 1 (Parm1), mRNA [NM_145562]	2.03779	1445.8	5936.68	A_51_P114693	NM_145562	Parm1	NM_145562	mm|5qE2	Mm.5002	231440	GO:0003674(molecular_function)|GO:0005634(nucleus)|GO:0005737(cytoplasm)|GO:0005768(endosome)|GO:0005769(early endosome)|GO:0005770(late endosome)|GO:0005794(Golgi apparatus)|GO:0005886(plasma membrane)|GO:0016020(membrane)|GO:0016021(integral to membrane)|GO:0043231(intracellular membrane-bounded organelle)|GO:0051973(positive regulation of telomerase activity)	ENSMUST00000040576	TC1577713
21778	Mus musculus hydroxysteroid 11-beta dehydrogenase 1 (Hsd11b1), transcript variant 1, mRNA [NM_008288]	2.03614	325.334	1334.35	A_51_P127297	NM_008288	Hsd11b1	NM_008288	mm|1qH6	Mm.28328	15483	GO:0000166(nucleotide binding)|GO:0003845(11-beta-hydroxysteroid dehydrogenase [NAD(P)] activity)|GO:0005496(steroid binding)|GO:0005737(cytoplasm)|GO:0005783(endoplasmic reticulum)|GO:0005791(rough endoplasmic reticulum)|GO:0006629(lipid metabolic process)|GO:0006704(glucocorticoid biosynthetic process)|GO:0006713(glucocorticoid catabolic process)|GO:0008152(metabolic process)|GO:0008202(steroid…	ENSMUST00000016338	TC1580265	Steroid hormone biosynthesis // Metabolism of xenobiotics by cytochrome P450 // Metabolic pathways // Chemical carcinogenesis	mmu00140 // mmu00980 // mmu01100 // mmu05204
18045	Mus musculus phosphodiesterase 4D interacting protein (myomegalin) (Pde4dip), transcript variant 1, mRNA [NM_001039376]	2.03377	4518.13	18500.6	A_55_P1984178	NM_001039376	Pde4dip	NM_001039376	mm|3qF2.2	Mm.129840	83679	GO:0005515(protein binding)|GO:0005634(nucleus)|GO:0005737(cytoplasm)|GO:0005794(Golgi apparatus)|GO:0005813(centrosome)|GO:0005856(cytoskeleton)|GO:0019899(enzyme binding)|GO:0030016(myofibril)|GO:0043623(cellular protein complex assembly)	ENSMUST00000168438	TC1578814
51528	Mus musculus adrenergic receptor, beta 1 (Adrb1), mRNA [NM_007419]	2.0288	47.9563	195.694	A_52_P322181	NM_007419	Adrb1	NM_007419	mm|19qD2	Mm.46797	11554	GO:0001996(positive regulation of heart rate by epinephrine-norepinephrine)|GO:0001997(positive regulation of the force of heart contraction by epinephrine-norepinephrine)|GO:0002024(diet induced thermogenesis)|GO:0002025(vasodilation by norepinephrine-epinephrine involved in regulation of systemic arterial blood pressure)|GO:0003061(positive regulation of the force of heart contraction by norepi…	ENSMUST00000038949	TC1599167	Calcium signaling pathway // Neuroactive ligand-receptor interaction // Endocytosis // Gap junction // Salivary secretion // Dilated cardiomyopathy	mmu04020 // mmu04080 // mmu04144 // mmu04540 // mmu04970 // mmu05414
54475	Mus musculus chondroitin sulfate N-acetylgalactosaminyltransferase 1 (Csgalnact1), transcript variant 1, mRNA [NM_001252623]	2.02865	4852.01	19797.3	A_55_P2077618	NM_001252623	Csgalnact1	NM_001252623	mm|8qB3.3	Mm.489712	234356	GO:0001958(endochondral ossification)|GO:0005794(Golgi apparatus)|GO:0008376(acetylgalactosaminyltransferase activity)|GO:0008955(peptidoglycan glycosyltransferase activity)|GO:0015020(glucuronosyltransferase activity)|GO:0016020(membrane)|GO:0016021(integral to membrane)|GO:0016740(transferase activity)|GO:0016758(transferase activity, transferring hexosyl groups)|GO:0019276(UDP-N-acetylgalactos…	ENSMUST00000078350	TC1579630	Glycosaminoglycan biosynthesis - chondroitin sulfate / dermatan sulfate // Metabolic pathways	mmu00532 // mmu01100
3411	Mus musculus RIKEN cDNA 2310040G24 gene (2310040G24Rik), transcript variant 2, non-coding RNA [NR_040293]	2.02731	238.986	974.211	A_66_P119350	NR_040293	2310040G24Rik	NR_040293	mm|6qD1	Mm.333223	381792			TC1602447
9611	Mus musculus cytochrome P450, family 4, subfamily f, polypeptide 18 (Cyp4f18), mRNA [NM_024444]	2.02426	463.049	1883.61	A_55_P2083411	NM_024444	Cyp4f18	NM_024444	mm|8qB3.3	Mm.160020	72054	GO:0000038(very long-chain fatty acid metabolic process)|GO:0001676(long-chain fatty acid metabolic process)|GO:0004497(monooxygenase activity)|GO:0005506(iron ion binding)|GO:0005737(cytoplasm)|GO:0005783(endoplasmic reticulum)|GO:0008217(regulation of blood pressure)|GO:0008392(arachidonic acid epoxygenase activity)|GO:0009055(electron carrier activity)|GO:0016020(membrane)|GO:0016021(integral …	ENSMUST00000003574	TC1586275	Arachidonic acid metabolism // Metabolic pathways	mmu00590 // mmu01100
37998	Mus musculus potassium channel tetramerisation domain containing 4 (Kctd4), mRNA [NM_026214]	2.02242	49.8279	202.434	A_52_P113043	NM_026214	Kctd4	NM_026214	mm|14qD3	Mm.390712	67516	GO:0003674(molecular_function)|GO:0005575(cellular_component)|GO:0008150(biological_process)|GO:0051260(protein homooligomerization)	ENSMUST00000050120	TC1584284
44415	Mus musculus proline dehydrogenase (oxidase) 2 (Prodh2), mRNA [NM_019546]	2.02183	45.4446	184.55	A_52_P251699	NM_019546	Prodh2	NM_019546	mm|7qB1	Mm.270525	56189	GO:0004657(proline dehydrogenase activity)|GO:0005739(mitochondrion)|GO:0005743(mitochondrial inner membrane)|GO:0006537(glutamate biosynthetic process)|GO:0006560(proline metabolic process)|GO:0006562(proline catabolic process)|GO:0016491(oxidoreductase activity)|GO:0055114(oxidation-reduction process)	ENSMUST00000058280	TC1596301	Arginine and proline metabolism // Metabolic pathways	mmu00330 // mmu01100
24809	Mus musculus solute carrier family 13 (sodium/sulfate symporters), member 4 (Slc13a4), mRNA [NM_172892]	2.0206	44.4955	180.542	A_51_P514319	NM_172892	Slc13a4	NM_172892	mm|6qB1	Mm.23666	243755	GO:0003674(molecular_function)|GO:0005575(cellular_component)|GO:0008150(biological_process)	ENSMUST00000031868	TC1579386
13923	lincRNA:chr16:59557120-59602070 reverse strand	2.01976	76.3897	309.772	A_30_P01025628	chr16:59557120-59602070_R			mm|16qC1.3
7974	Mus musculus cytochrome b reductase 1 (Cybrd1), mRNA [NM_028593]	2.0168	579.762	2346.22	A_52_P124734	NM_028593	Cybrd1	NM_028593	mm|2qC2	Mm.45435	73649	GO:0000293(ferric-chelate reductase activity)|GO:0006810(transport)|GO:0010039(response to iron ion)|GO:0016020(membrane)|GO:0016021(integral to membrane)|GO:0016491(oxidoreductase activity)|GO:0022900(electron transport chain)|GO:0031526(brush border membrane)|GO:0046872(metal ion binding)|GO:0055114(oxidation-reduction process)	ENSMUST00000028403	TC1643003	Mineral absorption	mmu04978
58925	Mus musculus secreted frizzled-related sequence protein 5 (Sfrp5), mRNA [NM_018780]	2.01591	62.949	254.588	A_55_P2020203	NM_018780	Sfrp5	NM_018780	mm|19qC3	Mm.470071	54612	GO:0001944(vasculature development)|GO:0005576(extracellular region)|GO:0005737(cytoplasm)|GO:0005886(plasma membrane)|GO:0006357(regulation of transcription from RNA polymerase II promoter)|GO:0007275(multicellular organismal development)|GO:0007420(brain development)|GO:0008285(negative regulation of cell proliferation)|GO:0008406(gonad development)|GO:0016055(Wnt receptor signaling pathway)|GO…	ENSMUST00000018966	TC1584667	Wnt signaling pathway	mmu04310
53323	Mus musculus bone morphogenetic protein receptor, type 1B (Bmpr1b), mRNA [NM_007560]	2.01034	111.881	450.743	A_52_P586944	NM_007560	Bmpr1b	NM_007560	mm|3qH1	Mm.39089	12167	GO:0000166(nucleotide binding)|GO:0001501(skeletal system development)|GO:0001502(cartilage condensation)|GO:0001550(ovarian cumulus expansion)|GO:0001654(eye development)|GO:0004672(protein kinase activity)|GO:0004674(protein serine/threonine kinase activity)|GO:0004675(transmembrane receptor protein serine/threonine kinase activity)|GO:0005024(transforming growth factor beta-activated receptor …	ENSMUST00000029948		Cytokine-cytokine receptor interaction // TGF-beta signaling pathway // Hippo signaling pathway	mmu04060 // mmu04350 // mmu04390
41199	Mus musculus hydroxysteroid 11-beta dehydrogenase 1 (Hsd11b1), transcript variant 1, mRNA [NM_008288]	2.0098	339.926	1368.97	A_51_P127297	NM_008288	Hsd11b1	NM_008288	mm|1qH6	Mm.28328	15483	GO:0000166(nucleotide binding)|GO:0003845(11-beta-hydroxysteroid dehydrogenase [NAD(P)] activity)|GO:0005496(steroid binding)|GO:0005737(cytoplasm)|GO:0005783(endoplasmic reticulum)|GO:0005791(rough endoplasmic reticulum)|GO:0006629(lipid metabolic process)|GO:0006704(glucocorticoid biosynthetic process)|GO:0006713(glucocorticoid catabolic process)|GO:0008152(metabolic process)|GO:0008202(steroid…	ENSMUST00000016338	TC1580265	Steroid hormone biosynthesis // Metabolism of xenobiotics by cytochrome P450 // Metabolic pathways // Chemical carcinogenesis	mmu00140 // mmu00980 // mmu01100 // mmu05204
9438	Mus musculus hydroxysteroid 11-beta dehydrogenase 1 (Hsd11b1), transcript variant 1, mRNA [NM_008288]	2.00907	335.711	1351.31	A_51_P127297	NM_008288	Hsd11b1	NM_008288	mm|1qH6	Mm.28328	15483	GO:0000166(nucleotide binding)|GO:0003845(11-beta-hydroxysteroid dehydrogenase [NAD(P)] activity)|GO:0005496(steroid binding)|GO:0005737(cytoplasm)|GO:0005783(endoplasmic reticulum)|GO:0005791(rough endoplasmic reticulum)|GO:0006629(lipid metabolic process)|GO:0006704(glucocorticoid biosynthetic process)|GO:0006713(glucocorticoid catabolic process)|GO:0008152(metabolic process)|GO:0008202(steroid…	ENSMUST00000016338	TC1580265	Steroid hormone biosynthesis // Metabolism of xenobiotics by cytochrome P450 // Metabolic pathways // Chemical carcinogenesis	mmu00140 // mmu00980 // mmu01100 // mmu05204
59247	Mus musculus sterol O-acyltransferase 2 (Soat2), mRNA [NM_146064]	2.00797	578.861	2328.27	A_66_P116372	NM_146064	Soat2	NM_146064	mm|15qF3	Mm.358862	223920	GO:0000062(fatty-acyl-CoA binding)|GO:0004772(sterol O-acyltransferase activity)|GO:0005783(endoplasmic reticulum)|GO:0005789(endoplasmic reticulum membrane)|GO:0005903(brush border)|GO:0006629(lipid metabolic process)|GO:0008202(steroid metabolic process)|GO:0008203(cholesterol metabolic process)|GO:0008374(O-acyltransferase activity)|GO:0015485(cholesterol binding)|GO:0016020(membrane)|GO:00160…	ENSMUST00000023806	TC1586850	Steroid biosynthesis	mmu00100
1164	Mus musculus potassium voltage-gated channel, shaker-related, subfamily, member 6 (Kcna6), mRNA [NM_013568]	2.00489	3459.89	13886.5	A_52_P130787	NM_013568	Kcna6	NM_013568	mm|6qF3	Mm.62535	16494	GO:0005216(ion channel activity)|GO:0005244(voltage-gated ion channel activity)|GO:0005249(voltage-gated potassium channel activity)|GO:0005251(delayed rectifier potassium channel activity)|GO:0005267(potassium channel activity)|GO:0006810(transport)|GO:0006811(ion transport)|GO:0006813(potassium ion transport)|GO:0008076(voltage-gated potassium channel complex)|GO:0016020(membrane)|GO:0016021(in…	ENSMUST00000040751	TC1629050
62287	Mus musculus LIM and senescent cell antigen like domains 2 (Lims2), mRNA [NM_144862]	2.00457	2754.14	11051.5	A_55_P2174203	NM_144862	Lims2	NM_144862	mm|18qB1	Mm.24551	225341	GO:0003674(molecular_function)|GO:0005886(plasma membrane)|GO:0005925(focal adhesion)|GO:0008150(biological_process)|GO:0008270(zinc ion binding)|GO:0016020(membrane)|GO:0030054(cell junction)|GO:0046872(metal ion binding)	ENSMUST00000025254	TC1580913
28432	lincRNA:chr4:12050675-12066450 reverse strand	2.00397	79.8261	320.184	A_30_P01017811	chr4:12050675-12066450_R			mm|4qA1
13585	Mus musculus expressed sequence AI661453 (AI661453), mRNA [NM_145489]	2.00103	38.0378	152.26	A_55_P1967820	NM_145489	AI661453	NM_145489	mm|17qC	Mm.218444	224833	GO:0003674(molecular_function)|GO:0005575(cellular_component)|GO:0008150(biological_process)	ENSMUST00000150819	TC1627533
48791	Mus musculus hydroxysteroid 11-beta dehydrogenase 1 (Hsd11b1), transcript variant 1, mRNA [NM_008288]	2.00023	340.442	1361.99	A_51_P127297	NM_008288	Hsd11b1	NM_008288	mm|1qH6	Mm.28328	15483	GO:0000166(nucleotide binding)|GO:0003845(11-beta-hydroxysteroid dehydrogenase [NAD(P)] activity)|GO:0005496(steroid binding)|GO:0005737(cytoplasm)|GO:0005783(endoplasmic reticulum)|GO:0005791(rough endoplasmic reticulum)|GO:0006629(lipid metabolic process)|GO:0006704(glucocorticoid biosynthetic process)|GO:0006713(glucocorticoid catabolic process)|GO:0008152(metabolic process)|GO:0008202(steroid…	ENSMUST00000016338	TC1580265	Steroid hormone biosynthesis // Metabolism of xenobiotics by cytochrome P450 // Metabolic pathways // Chemical carcinogenesis	mmu00140 // mmu00980 // mmu01100 // mmu05204
31756	docking protein 7 [Source:MGI Symbol;Acc:MGI:3584043] [ENSMUST00000114270]	1.99943	42.6502	170.533	A_51_P155458	ENSMUST00000114270	Dok7	AK170454	mm|5qB2	Mm.205483	231134	GO:0001934(positive regulation of protein phosphorylation)|GO:0005158(insulin receptor binding)|GO:0005515(protein binding)|GO:0005543(phospholipid binding)|GO:0005886(plasma membrane)|GO:0007528(neuromuscular junction development)|GO:0008289(lipid binding)|GO:0016020(membrane)|GO:0019901(protein kinase binding)|GO:0030054(cell junction)|GO:0031594(neuromuscular junction)|GO:0035091(phosphatidyli…	ENSMUST00000114270	TC1581722
49101	Mus musculus 18 days pregnant adult female placenta and extra embryonic tissue cDNA, RIKEN full-length enriched library, clone:3830612M24 product:unclassifiable, full insert sequence. [AK028406]	1.99859	6052.13	24184.8	A_55_P2345853	AK028406	3830612M24	AK028406	mm|7qF2	Mm.68610	330635
35036	Mus musculus RIKEN cDNA A030009H04 gene (A030009H04Rik), non-coding RNA [NR_027827]	1.99643	662.156	2642.08	A_51_P351923	NR_027827	A030009H04Rik	NR_027827	mm|11qB3	Mm.5324	80515	GO:0003674(molecular_function)|GO:0005575(cellular_component)|GO:0008150(biological_process)|GO:0046872(metal ion binding)		TC1581038
48028	Mus musculus hydroxysteroid 11-beta dehydrogenase 1 (Hsd11b1), transcript variant 1, mRNA [NM_008288]	1.99165	324.859	1291.94	A_51_P127297	NM_008288	Hsd11b1	NM_008288	mm|1qH6	Mm.28328	15483	GO:0000166(nucleotide binding)|GO:0003845(11-beta-hydroxysteroid dehydrogenase [NAD(P)] activity)|GO:0005496(steroid binding)|GO:0005737(cytoplasm)|GO:0005783(endoplasmic reticulum)|GO:0005791(rough endoplasmic reticulum)|GO:0006629(lipid metabolic process)|GO:0006704(glucocorticoid biosynthetic process)|GO:0006713(glucocorticoid catabolic process)|GO:0008152(metabolic process)|GO:0008202(steroid…	ENSMUST00000016338	TC1580265	Steroid hormone biosynthesis // Metabolism of xenobiotics by cytochrome P450 // Metabolic pathways // Chemical carcinogenesis	mmu00140 // mmu00980 // mmu01100 // mmu05204
20979	Mus musculus hydroxysteroid 11-beta dehydrogenase 1 (Hsd11b1), transcript variant 1, mRNA [NM_008288]	1.98988	343.076	1362.71	A_51_P127297	NM_008288	Hsd11b1	NM_008288	mm|1qH6	Mm.28328	15483	GO:0000166(nucleotide binding)|GO:0003845(11-beta-hydroxysteroid dehydrogenase [NAD(P)] activity)|GO:0005496(steroid binding)|GO:0005737(cytoplasm)|GO:0005783(endoplasmic reticulum)|GO:0005791(rough endoplasmic reticulum)|GO:0006629(lipid metabolic process)|GO:0006704(glucocorticoid biosynthetic process)|GO:0006713(glucocorticoid catabolic process)|GO:0008152(metabolic process)|GO:0008202(steroid…	ENSMUST00000016338	TC1580265	Steroid hormone biosynthesis // Metabolism of xenobiotics by cytochrome P450 // Metabolic pathways // Chemical carcinogenesis	mmu00140 // mmu00980 // mmu01100 // mmu05204
57844	lincRNA:chr8:90048940-90049461 forward strand	1.98606	33.6471	133.295	A_30_P01024798	chr8:90048940-90049461_F			mm|8qC3
54839	Mus musculus oxidative stress induced growth inhibitor family member 2 (Osgin2), mRNA [NM_145950]	1.98381	1734.33	6859.9	A_52_P417825	NM_145950	Osgin2	NM_145950	mm|4qA2	Mm.46455	209212	GO:0003674(molecular_function)|GO:0005575(cellular_component)|GO:0008150(biological_process)	ENSMUST00000134048	TC1579262
10730	Mus musculus ATPase, Ca++ transporting, ubiquitous (Atp2a3), transcript variant 3, mRNA [NM_001163337]	1.98279	75.8526	299.813	A_55_P1965772	NM_001163337	Atp2a3	NM_001163337	mm|11qB4	Mm.6306	53313	GO:0000166(nucleotide binding)|GO:0005388(calcium-transporting ATPase activity)|GO:0005524(ATP binding)|GO:0005634(nucleus)|GO:0005783(endoplasmic reticulum)|GO:0005789(endoplasmic reticulum membrane)|GO:0006810(transport)|GO:0006811(ion transport)|GO:0006812(cation transport)|GO:0006816(calcium ion transport)|GO:0016020(membrane)|GO:0016021(integral to membrane)|GO:0016529(sarcoplasmic reticulum…	ENSMUST00000163326	TC1577006	Calcium signaling pathway // Pancreatic secretion // Alzheimer's disease	mmu04020 // mmu04972 // mmu05010
27878	Mus musculus leucine rich repeat containing 27 (Lrrc27), transcript variant 1, mRNA [NM_027164]	1.98272	334.989	1324	A_52_P33831	NM_027164	Lrrc27	NM_027164	mm|7qF4	Mm.17757	76612	GO:0003674(molecular_function)|GO:0005575(cellular_component)|GO:0008150(biological_process)	ENSMUST00000126213	TC1669106
31423	Mus musculus ST3 beta-galactoside alpha-2,3-sialyltransferase 6 (St3gal6), mRNA [NM_018784]	1.98227	3338.35	13190.3	A_51_P281333	NM_018784	St3gal6	NM_018784	mm|16qC1.2	Mm.212742	54613	GO:0005794(Golgi apparatus)|GO:0006464(cellular protein modification process)|GO:0006486(protein glycosylation)|GO:0006664(glycolipid metabolic process)|GO:0008373(sialyltransferase activity)|GO:0009311(oligosaccharide metabolic process)|GO:0016020(membrane)|GO:0016021(integral to membrane)|GO:0016740(transferase activity)|GO:0016757(transferase activity, transferring glycosyl groups)|GO:0030173(…	ENSMUST00000114357	TC1577635	Glycosphingolipid biosynthesis - lacto and neolacto series // Metabolic pathways	mmu00601 // mmu01100
37877	lincRNA:chr1:42705044-42751670 reverse strand	1.98014	149.496	589.807	A_30_P01032812	BRN1-A			mm|1qB
22543	Mus musculus vav 3 oncogene (Vav3), transcript variant 1, mRNA [NM_020505]	1.97978	30.9873	122.224	A_52_P613596	NM_020505	Vav3	NM_020505	mm|3qF3	Mm.282257	57257	GO:0001525(angiogenesis)|GO:0005085(guanyl-nucleotide exchange factor activity)|GO:0005089(Rho guanyl-nucleotide exchange factor activity)|GO:0005154(epidermal growth factor receptor binding)|GO:0005515(protein binding)|GO:0005543(phospholipid binding)|GO:0005622(intracellular)|GO:0005737(cytoplasm)|GO:0005886(plasma membrane)|GO:0006906(vesicle fusion)|GO:0006974(response to DNA damage stimulus)…	ENSMUST00000106576	TC1581127	Chemokine signaling pathway // Focal adhesion // Natural killer cell mediated cytotoxicity // T cell receptor signaling pathway // B cell receptor signaling pathway // Fc epsilon RI signaling pathway // Fc gamma R-mediated phagocytosis // Leukocyte transendothelial migration // Regulation of actin cytoskeleton	mmu04062 // mmu04510 // mmu04650 // mmu04660 // mmu04662 // mmu04664 // mmu04666 // mmu04670 // mmu04810
61713	lincRNA:chr7:16584852-16657252 reverse strand	1.97805	628.222	2474.94	A_30_P01032766	chr7:16584852-16657252_R			mm|7qA2
18514	Mus musculus zinc finger protein 385B (Zfp385b), transcript variant 1, mRNA [NM_178723]	1.97344	43.939	172.55	A_52_P538927	NM_178723	Zfp385b	NM_178723	mm|2qC3	Mm.490320	241494	GO:0003676(nucleic acid binding)|GO:0005622(intracellular)|GO:0005634(nucleus)|GO:0008150(biological_process)|GO:0008270(zinc ion binding)|GO:0046872(metal ion binding)	ENSMUST00000111831	TC1635152
59991	Mus musculus dual specificity phosphatase 14 (Dusp14), mRNA [NM_019819]	1.97301	2353.5	9239.55	A_55_P2063216	NM_019819	Dusp14	NM_019819	mm|11qC	Mm.240885	56405	GO:0004721(phosphoprotein phosphatase activity)|GO:0004725(protein tyrosine phosphatase activity)|GO:0005634(nucleus)|GO:0005737(cytoplasm)|GO:0006470(protein dephosphorylation)|GO:0008138(protein tyrosine/serine/threonine phosphatase activity)|GO:0016311(dephosphorylation)|GO:0016787(hydrolase activity)|GO:0016791(phosphatase activity)|GO:0017017(MAP kinase tyrosine/serine/threonine phosphatase …	ENSMUST00000108101	TC1577614	MAPK signaling pathway	mmu04010
51205	Mus musculus cDNA sequence BC049762 (BC049762), mRNA [NM_177567]	1.97121	153.309	601.121	A_55_P2052106	NM_177567	BC049762	NM_177567	mm|11qB1.3	Mm.80975	193286	GO:0003674(molecular_function)|GO:0005575(cellular_component)|GO:0008150(biological_process)	ENSMUST00000054226	TC1585414
26524	lincRNA:chr14:73729977-73751877 reverse strand	1.96119	217.344	846.303	A_30_P01031783	chr14:73729977-73751877_R			mm|14qD3
47416	Mus musculus archaelysin family metallopeptidase 1 (Amz1), mRNA [NM_173405]	1.96036	584.686	2275.36	A_51_P114634	NM_173405	Amz1	NM_173405	mm|5qG2	Mm.397580	231842	GO:0003674(molecular_function)|GO:0005575(cellular_component)|GO:0006508(proteolysis)|GO:0008150(biological_process)|GO:0008233(peptidase activity)|GO:0008237(metallopeptidase activity)|GO:0016787(hydrolase activity)|GO:0046872(metal ion binding)	ENSMUST00000060918	TC1580525
4383	Mus musculus DnaJ (Hsp40) homolog, subfamily C, member 15 (Dnajc15), mRNA [NM_025384]	1.9562	12849.4	49860.7	A_51_P156934	NM_025384	Dnajc15	NM_025384	mm|14qD3	Mm.248046	66148	GO:0003674(molecular_function)|GO:0005739(mitochondrion)|GO:0008150(biological_process)|GO:0016020(membrane)|GO:0016021(integral to membrane)	ENSMUST00000022590	TC1577861
29578	Mus musculus nucleoporin 210 (Nup210), mRNA [NM_018815]	1.95005	44.6044	172.346	A_55_P2092661	NM_018815	Nup210	NM_018815	mm|6qD1	Mm.28162	54563	GO:0005634(nucleus)|GO:0005635(nuclear envelope)|GO:0005643(nuclear pore)|GO:0005783(endoplasmic reticulum)|GO:0006810(transport)|GO:0015031(protein transport)|GO:0016020(membrane)|GO:0016021(integral to membrane)|GO:0046983(protein dimerization activity)|GO:0051028(mRNA transport)	ENSMUST00000032179	TC1576588	RNA transport	mmu03013
53199	Mus musculus melanocortin 3 receptor (Mc3r), mRNA [NM_008561]	1.94924	140.74	543.499	A_55_P2178510	NM_008561	Mc3r	NM_008561	mm|2qH3	Mm.57183	17201	GO:0002027(regulation of heart rate)|GO:0004871(signal transducer activity)|GO:0004930(G-protein coupled receptor activity)|GO:0004977(melanocortin receptor activity)|GO:0004980(melanocyte-stimulating hormone receptor activity)|GO:0005515(protein binding)|GO:0005886(plasma membrane)|GO:0007165(signal transduction)|GO:0007186(G-protein coupled receptor signaling pathway)|GO:0007188(adenylate cycla…	ENSMUST00000038532	TC1590696	Neuroactive ligand-receptor interaction	mmu04080
14527	Mus musculus expressed sequence AI661453 (AI661453), mRNA [NM_145489]	1.94597	185.02	712.876	A_55_P2115166	NM_145489	AI661453	NM_145489	mm|17qC	Mm.218444	224833	GO:0003674(molecular_function)|GO:0005575(cellular_component)|GO:0008150(biological_process)	ENSMUST00000037701	TC1587880
53652	Mus musculus kallikrein related-peptidase 10 (Klk10), mRNA [NM_133712]	1.94579	520.334	2004.58	A_51_P212390	NM_133712	Klk10	NM_133712	mm|7qB4	Mm.46421	69540	GO:0003674(molecular_function)|GO:0005575(cellular_component)|GO:0008150(biological_process)	ENSMUST00000014058	TC1581497
22295	Mus musculus hydroxysteroid 11-beta dehydrogenase 1 (Hsd11b1), transcript variant 1, mRNA [NM_008288]	1.94292	357.475	1374.43	A_51_P127297	NM_008288	Hsd11b1	NM_008288	mm|1qH6	Mm.28328	15483	GO:0000166(nucleotide binding)|GO:0003845(11-beta-hydroxysteroid dehydrogenase [NAD(P)] activity)|GO:0005496(steroid binding)|GO:0005737(cytoplasm)|GO:0005783(endoplasmic reticulum)|GO:0005791(rough endoplasmic reticulum)|GO:0006629(lipid metabolic process)|GO:0006704(glucocorticoid biosynthetic process)|GO:0006713(glucocorticoid catabolic process)|GO:0008152(metabolic process)|GO:0008202(steroid…	ENSMUST00000016338	TC1580265	Steroid hormone biosynthesis // Metabolism of xenobiotics by cytochrome P450 // Metabolic pathways // Chemical carcinogenesis	mmu00140 // mmu00980 // mmu01100 // mmu05204
28098	Mus musculus serine (or cysteine) peptidase inhibitor, clade I, member 1 (Serpini1), mRNA [NM_009250]	1.94257	113.799	437.434	A_52_P220573	NM_009250	Serpini1	NM_009250	mm|3qE3	Mm.41560	20713	GO:0004867(serine-type endopeptidase inhibitor activity)|GO:0005576(extracellular region)|GO:0010466(negative regulation of peptidase activity)|GO:0010951(negative regulation of endopeptidase activity)|GO:0030155(regulation of cell adhesion)|GO:0030162(regulation of proteolysis)|GO:0030414(peptidase inhibitor activity)	ENSMUST00000029423	TC1576132
20702	Mus musculus phosphodiesterase 4D interacting protein (myomegalin) (Pde4dip), transcript variant 1, mRNA [NM_001039376]	1.93668	4203.4	16091.6	A_55_P2058137	NM_001039376	Pde4dip	NM_001039376	mm|3qF2.2	Mm.129840	83679	GO:0005515(protein binding)|GO:0005634(nucleus)|GO:0005737(cytoplasm)|GO:0005794(Golgi apparatus)|GO:0005813(centrosome)|GO:0005856(cytoskeleton)|GO:0019899(enzyme binding)|GO:0030016(myofibril)|GO:0043623(cellular protein complex assembly)	ENSMUST00000168438	TC1686491
25344	Mus musculus desmin (Des), mRNA [NM_010043]	1.92691	36.843	140.092	A_51_P335969	NM_010043	Des	NM_010043	mm|1qC4	Mm.6712	13346	GO:0005198(structural molecule activity)|GO:0005200(structural constituent of cytoskeleton)|GO:0005515(protein binding)|GO:0005622(intracellular)|GO:0005737(cytoplasm)|GO:0005856(cytoskeleton)|GO:0005882(intermediate filament)|GO:0005916(fascia adherens)|GO:0005921(gap junction)|GO:0007517(muscle organ development)|GO:0008092(cytoskeletal protein binding)|GO:0030018(Z disc)|GO:0031594(neuromuscul…	ENSMUST00000027409	TC1572490	Hypertrophic cardiomyopathy (HCM) // Arrhythmogenic right ventricular cardiomyopathy (ARVC) // Dilated cardiomyopathy	mmu05410 // mmu05412 // mmu05414
45391	Mus musculus sperm autoantigenic protein 17 (Spa17), mRNA [NM_011449]	1.92676	247.888	942.469	A_51_P504065	NM_011449	Spa17	NM_011449	mm|9qA4	Mm.8637	20686	GO:0001539(ciliary or flagellar motility)|GO:0005737(cytoplasm)|GO:0007165(signal transduction)|GO:0007339(binding of sperm to zona pellucida)|GO:0008603(cAMP-dependent protein kinase regulator activity)|GO:0016020(membrane)|GO:0019861(flagellum)|GO:0031514(motile cilium)|GO:0072372(primary cilium)	ENSMUST00000002013	TC1580795
22515	Mus musculus cytochrome P450, family 27, subfamily a, polypeptide 1 (Cyp27a1), nuclear gene encoding mitochondrial protein, mRNA [NM_024264]	1.92237	45.4964	172.452	A_51_P112817	NM_024264	Cyp27a1	NM_024264	mm|1qC3	Mm.85083	104086	GO:0004497(monooxygenase activity)|GO:0005506(iron ion binding)|GO:0005739(mitochondrion)|GO:0005740(mitochondrial envelope)|GO:0005743(mitochondrial inner membrane)|GO:0008203(cholesterol metabolic process)|GO:0009055(electron carrier activity)|GO:0016020(membrane)|GO:0016491(oxidoreductase activity)|GO:0016705(oxidoreductase activity, acting on paired donors, with incorporation or reduction of …	ENSMUST00000027356	TC1645174	Primary bile acid biosynthesis // Metabolic pathways // PPAR signaling pathway	mmu00120 // mmu01100 // mmu03320
3248	Mus musculus SH3 domain and tetratricopeptide repeats 2 (Sh3tc2), mRNA [NM_172628]	1.92178	1794.01	6797.3	A_51_P202596	NM_172628	Sh3tc2	NM_172628	mm|18qE1	Mm.262320	225608	GO:0003674(molecular_function)|GO:0005886(plasma membrane)|GO:0032287(peripheral nervous system myelin maintenance)|GO:0055037(recycling endosome)	ENSMUST00000051720	TC1579832
3880	Mus musculus family with sequence similarity 26, member F (Fam26f), mRNA [NM_175449]	1.9209	96.2281	364.378	A_51_P100852	NM_175449	Fam26f	NM_175449	mm|10qB1	Mm.34479	215900	GO:0003674(molecular_function)|GO:0005575(cellular_component)|GO:0008150(biological_process)|GO:0016020(membrane)|GO:0016021(integral to membrane)	ENSMUST00000062784	TC1586587
46036	Mus musculus melanoma antigen, family L, 2 (Magel2), mRNA [NM_013779]	1.91992	61.1417	231.362	A_55_P2003251	NM_013779	Magel2	NM_013779	mm|7qC	Mm.45207	27385	GO:0005515(protein binding)|GO:0006355(regulation of transcription, DNA-dependent)	ENSMUST00000080403	TC1582125
22324	Mus musculus EPS8-like 2 (Eps8l2), mRNA [NM_133191]	1.91832	995.871	3764.23	A_52_P257426	NM_133191	Eps8l2	NM_133191	mm|7qF5	Mm.27451	98845	GO:0001726(ruffle)|GO:0005737(cytoplasm)|GO:0005886(plasma membrane)|GO:0016601(Rac protein signal transduction)|GO:0051015(actin filament binding)	ENSMUST00000140025	TC1574532
3398	lincRNA:chr12:5303823-5379098 reverse strand	1.90949	56.4619	212.113	A_30_P01018482	chr12:5303823-5379098_R			mm|12qA1.1
2431	Mus musculus leucine rich repeat containing 24 (Lrrc24), mRNA [NM_198119]	1.90518	42.6613	159.791	A_52_P11402	NM_198119	Lrrc24	NM_198119	mm|15qD3	Mm.289666	378937	GO:0003674(molecular_function)|GO:0005575(cellular_component)|GO:0008150(biological_process)|GO:0016020(membrane)|GO:0016021(integral to membrane)	ENSMUST00000049956	TC1606717
60981	Mus musculus bone morphogenetic protein receptor, type 1B (Bmpr1b), mRNA [NM_007560]	1.90483	241.166	903.085	A_66_P136389	NM_007560	Bmpr1b	NM_007560	mm|3qH1	Mm.39089	12167	GO:0000166(nucleotide binding)|GO:0001501(skeletal system development)|GO:0001502(cartilage condensation)|GO:0001550(ovarian cumulus expansion)|GO:0001654(eye development)|GO:0004672(protein kinase activity)|GO:0004674(protein serine/threonine kinase activity)|GO:0004675(transmembrane receptor protein serine/threonine kinase activity)|GO:0005024(transforming growth factor beta-activated receptor …	ENSMUST00000106230	TC1582865	Cytokine-cytokine receptor interaction // TGF-beta signaling pathway // Hippo signaling pathway	mmu04060 // mmu04350 // mmu04390
1838	Mus musculus neuronal PAS domain protein 3 (Npas3), mRNA [NM_013780]	1.90158	144.794	540.98	A_55_P2031736	NM_013780	Npas3	NM_013780	mm|12qC1	Mm.247044	27386	GO:0003677(DNA binding)|GO:0004871(signal transducer activity)|GO:0005515(protein binding)|GO:0005634(nucleus)|GO:0005737(cytoplasm)|GO:0006351(transcription, DNA-dependent)|GO:0006355(regulation of transcription, DNA-dependent)|GO:0007165(signal transduction)|GO:0007610(behavior)|GO:0007626(locomotory behavior)|GO:0035176(social behavior)|GO:0042711(maternal behavior)|GO:0045893(positive regulat…	ENSMUST00000101432
18812	Mus musculus tubulin tyrosine ligase-like family, member 9 (Ttll9), transcript variant 1, mRNA [NM_001083618]	1.90057	76.0482	283.933	A_55_P1987186	NM_001083618	Ttll9	NM_001083618	mm|2qH1	Mm.44746	74711	GO:0003674(molecular_function)|GO:0004835(tubulin-tyrosine ligase activity)|GO:0005524(ATP binding)|GO:0005575(cellular_component)|GO:0005737(cytoplasm)|GO:0005856(cytoskeleton)|GO:0005874(microtubule)|GO:0005929(cilium)|GO:0006464(cellular protein modification process)|GO:0008150(biological_process)|GO:0016874(ligase activity)|GO:0042995(cell projection)	ENSMUST00000099197	TC1598398
9088	Mus musculus collagen, type XI, alpha 1 (Col11a1), mRNA [NM_007729]	1.89867	31559.2	117675	A_55_P2100375	NM_007729	Col11a1	NM_007729	mm|3qF3	Mm.209715	12814	GO:0001502(cartilage condensation)|GO:0002063(chondrocyte development)|GO:0003007(heart morphogenesis)|GO:0003674(molecular_function)|GO:0005201(extracellular matrix structural constituent)|GO:0005576(extracellular region)|GO:0005578(proteinaceous extracellular matrix)|GO:0005581(collagen)|GO:0005592(collagen type XI)|GO:0006029(proteoglycan metabolic process)|GO:0007601(visual perception)|GO:000…	ENSMUST00000092155	TC1604972	PI3K-Akt signaling pathway // Focal adhesion // ECM-receptor interaction // Protein digestion and absorption // Amoebiasis	mmu04151 // mmu04510 // mmu04512 // mmu04974 // mmu05146
16590	lincRNA:chr1:42689799-42749799 reverse strand	1.89814	124.244	463.098	A_30_P01023139	chr1:42689799-42749799_R			mm|1qB
3658	Mus musculus troponin T2, cardiac (Tnnt2), transcript variant 9, mRNA [NM_011619]	1.89444	147.648	548.922	A_51_P338262	NM_011619	Tnnt2	NM_011619	mm|1qE4	Mm.247470	21956	GO:0003779(actin binding)|GO:0005200(structural constituent of cytoskeleton)|GO:0005523(tropomyosin binding)|GO:0005737(cytoplasm)|GO:0005861(troponin complex)|GO:0005865(striated muscle thin filament)|GO:0006200(ATP catabolic process)|GO:0006936(muscle contraction)|GO:0006937(regulation of muscle contraction)|GO:0007507(heart development)|GO:0008016(regulation of heart contraction)|GO:0030016(my…	ENSMUST00000178204	NP747460	Cardiac muscle contraction // Hypertrophic cardiomyopathy (HCM) // Dilated cardiomyopathy	mmu04260 // mmu05410 // mmu05414
9980	lincRNA:chr16:77670599-77691642 forward strand	1.89426	138.215	513.787	A_30_P01024768	chr16:77670599-77691642_F			mm|16qC3.1
56975	Mus musculus chloride channel 3 (Clcn3), transcript variant e, mRNA [NM_173874]	1.89129	5293.55	19637.3	A_55_P2047842	NM_173874	Clcn3	NM_173874	mm|8qB3.1	Mm.259751	12725	GO:0000166(nucleotide binding)|GO:0005216(ion channel activity)|GO:0005244(voltage-gated ion channel activity)|GO:0005247(voltage-gated chloride channel activity)|GO:0005254(chloride channel activity)|GO:0005524(ATP binding)|GO:0005622(intracellular)|GO:0005768(endosome)|GO:0005769(early endosome)|GO:0005770(late endosome)|GO:0005794(Golgi apparatus)|GO:0005886(plasma membrane)|GO:0006810(transpo…	ENSMUST00000093490	TC1694206
55081	Mus musculus fatty acid amide hydrolase (Faah), mRNA [NM_010173]	1.88759	70.5366	260.998	A_52_P223704	NM_010173	Faah	NM_010173	mm|4qD1	Mm.256025	14073	GO:0004040(amidase activity)|GO:0005543(phospholipid binding)|GO:0005737(cytoplasm)|GO:0005783(endoplasmic reticulum)|GO:0005794(Golgi apparatus)|GO:0006631(fatty acid metabolic process)|GO:0008289(lipid binding)|GO:0009062(fatty acid catabolic process)|GO:0016020(membrane)|GO:0016021(integral to membrane)|GO:0016787(hydrolase activity)|GO:0016788(hydrolase activity, acting on ester bonds)|GO:001…	ENSMUST00000154249	TC1574604	Retrograde endocannabinoid signaling	mmu04723
58786	Mus musculus neuronal PAS domain protein 3 (Npas3), mRNA [NM_013780]	1.88608	37.2327	137.623	A_55_P2040977	NM_013780	Npas3	NM_013780	mm|12qC1	Mm.247044	27386	GO:0003677(DNA binding)|GO:0004871(signal transducer activity)|GO:0005515(protein binding)|GO:0005634(nucleus)|GO:0005737(cytoplasm)|GO:0006351(transcription, DNA-dependent)|GO:0006355(regulation of transcription, DNA-dependent)|GO:0007165(signal transduction)|GO:0007610(behavior)|GO:0007626(locomotory behavior)|GO:0035176(social behavior)|GO:0042711(maternal behavior)|GO:0045893(positive regulat…	ENSMUST00000101432	TC1775276
21139	lincRNA:chr18:60812427-60819775 reverse strand	1.88484	44.898	165.814	A_30_P01018198	chr18:60812427-60819775_R			mm|18qE1
30796	Mus musculus ribosomal protein S6 kinase polypeptide 6 (Rps6ka6), mRNA [NM_025949]	1.88317	341.696	1260.47	A_55_P2020911	NM_025949	Rps6ka6	NM_025949	mm|XqE1	Mm.37617	67071	GO:0000166(nucleotide binding)|GO:0000287(magnesium ion binding)|GO:0004672(protein kinase activity)|GO:0004674(protein serine/threonine kinase activity)|GO:0005524(ATP binding)|GO:0005634(nucleus)|GO:0005737(cytoplasm)|GO:0005840(ribosome)|GO:0006468(protein phosphorylation)|GO:0006978(DNA damage response, signal transduction by p53 class mediator resulting in transcription of p21 class mediator…	ENSMUST00000113428	TC1575521	MAPK signaling pathway // Oocyte meiosis // mTOR signaling pathway // Long-term potentiation // Neurotrophin signaling pathway // Progesterone-mediated oocyte maturation	mmu04010 // mmu04114 // mmu04150 // mmu04720 // mmu04722 // mmu04914
1697	Mus musculus adenylate cyclase 9 (Adcy9), mRNA [NM_009624]	1.88212	3185.13	11740.9	A_55_P2106666	NM_009624	Adcy9	NM_009624	mm|16qA1	Mm.439750	11515	GO:0000166(nucleotide binding)|GO:0004016(adenylate cyclase activity)|GO:0005524(ATP binding)|GO:0005886(plasma membrane)|GO:0006171(cAMP biosynthetic process)|GO:0007190(activation of adenylate cyclase activity)|GO:0009190(cyclic nucleotide biosynthetic process)|GO:0016020(membrane)|GO:0016021(integral to membrane)|GO:0016829(lyase activity)|GO:0016849(phosphorus-oxygen lyase activity)|GO:003555…	ENSMUST00000005719	TC1581343	Purine metabolism // Calcium signaling pathway // Chemokine signaling pathway // Oocyte meiosis // Vascular smooth muscle contraction // Gap junction // Circadian entrainment // Retrograde endocannabinoid signaling // Glutamatergic synapse // Cholinergic synapse // GABAergic synapse // Insulin secretion // GnRH signaling pathway // Ovarian steroidogenesis // Progesterone-mediated oocyte maturatio…	mmu00230 // mmu04020 // mmu04062 // mmu04114 // mmu04270 // mmu04540 // mmu04713 // mmu04723 // mmu04724 // mmu04725 // mmu04727 // mmu04911 // mmu04912 // mmu04913 // mmu04914 // mmu04915 // mmu04916 // mmu04918 // mmu04961 // mmu04962 // mmu04970 // mmu04971 // mmu04972 // mmu04976 // mmu05032 // mmu05166 // mmu05414
55531	Mus musculus RAB11 family interacting protein 4 (class II) (Rab11fip4), mRNA [NM_175543]	1.87612	1122.74	4121.43	A_55_P2075274	NM_175543	Rab11fip4	NM_175543	mm|11qB5	Mm.130656	268451	GO:0000910(cytokinesis)|GO:0005509(calcium ion binding)|GO:0005768(endosome)|GO:0006810(transport)|GO:0007049(cell cycle)|GO:0016020(membrane)|GO:0017137(Rab GTPase binding)|GO:0030139(endocytic vesicle)|GO:0030306(ADP-ribosylation factor binding)|GO:0030496(midbody)|GO:0031410(cytoplasmic vesicle)|GO:0032154(cleavage furrow)|GO:0042803(protein homodimerization activity)|GO:0046872(metal ion bind…	ENSMUST00000017783	TC1577002	Endocytosis	mmu04144
24694	Mus musculus syntaphilin (Snph), mRNA [NM_198214]	1.87412	100.107	366.971	A_55_P1984815	NM_198214	Snph	NM_198214	mm|2qG3	Mm.39312	241727	GO:0005739(mitochondrion)|GO:0005886(plasma membrane)|GO:0006906(vesicle fusion)|GO:0016020(membrane)|GO:0016021(integral to membrane)|GO:0017075(syntaxin-1 binding)|GO:0030054(cell junction)|GO:0031966(mitochondrial membrane)|GO:0042734(presynaptic membrane)|GO:0043005(neuron projection)|GO:0043025(neuronal cell body)|GO:0045202(synapse)|GO:0045806(negative regulation of endocytosis)	ENSMUST00000028951	TC1597233
59559	Mus musculus fructose bisphosphatase 1 (Fbp1), mRNA [NM_019395]	1.87406	331.78	1216.18	A_51_P474701	NM_019395	Fbp1	NM_019395	mm|13qB3	Mm.423078	14121	GO:0003824(catalytic activity)|GO:0005737(cytoplasm)|GO:0005829(cytosol)|GO:0005975(carbohydrate metabolic process)|GO:0006002(fructose 6-phosphate metabolic process)|GO:0006094(gluconeogenesis)|GO:0006111(regulation of gluconeogenesis)|GO:0008152(metabolic process)|GO:0016208(AMP binding)|GO:0016311(dephosphorylation)|GO:0016787(hydrolase activity)|GO:0030308(negative regulation of cell growth)|…	ENSMUST00000092888	TC1572437	Glycolysis / Gluconeogenesis // Pentose phosphate pathway // Fructose and mannose metabolism // Metabolic pathways // Carbon metabolism // Insulin signaling pathway	mmu00010 // mmu00030 // mmu00051 // mmu01100 // mmu01200 // mmu04910
22937	Mus musculus solute carrier family 7 (cationic amino acid transporter, y+ system), member 7 (Slc7a7), transcript variant 1, mRNA [NM_011405]	1.87167	1601.73	5861.59	A_51_P472249	NM_011405	Slc7a7	NM_011405	mm|14qC2	Mm.142455	20540	GO:0003333(amino acid transmembrane transport)|GO:0005886(plasma membrane)|GO:0006810(transport)|GO:0006865(amino acid transport)|GO:0015171(amino acid transmembrane transporter activity)|GO:0016020(membrane)|GO:0016021(integral to membrane)	ENSMUST00000000984	TC1644314	Protein digestion and absorption	mmu04974
2504	Mus musculus family with sequence similarity 25, member C (Fam25c), mRNA [NM_183278]	1.8701	102.207	373.625	A_52_P270429	NM_183278	Fam25c	NM_183278	mm|14qB	Mm.27156	69134	GO:0003674(molecular_function)|GO:0005575(cellular_component)|GO:0008150(biological_process)	ENSMUST00000052126	TC1582983
20886	Mus musculus family with sequence similarity 26, member F (Fam26f), mRNA [NM_175449]	1.86857	102.182	373.138	A_51_P100852	NM_175449	Fam26f	NM_175449	mm|10qB1	Mm.34479	215900	GO:0003674(molecular_function)|GO:0005575(cellular_component)|GO:0008150(biological_process)|GO:0016020(membrane)|GO:0016021(integral to membrane)	ENSMUST00000062784	TC1586587
858	Mus musculus leucine rich repeat containing 51 (Lrrc51), transcript variant 3, mRNA [NM_001162974]	1.86769	1373.94	5014.17	A_55_P1999760	NM_001162974	Lrrc51	NM_001162974	mm|7qE3	Mm.214841	69358	GO:0003674(molecular_function)|GO:0005575(cellular_component)|GO:0005737(cytoplasm)|GO:0008150(biological_process)	ENSMUST00000078448	TC1722630
41341	Mus musculus PHD finger protein 10 (Phf10), mRNA [NM_024250]	1.86602	9493.04	34604.5	A_55_P2039523	NM_024250	Phf10	NM_024250	mm|17qA2	Mm.440085	72057	GO:0005515(protein binding)|GO:0005634(nucleus)|GO:0006351(transcription, DNA-dependent)|GO:0006355(regulation of transcription, DNA-dependent)|GO:0007399(nervous system development)|GO:0008270(zinc ion binding)|GO:0046872(metal ion binding)|GO:0071564(npBAF complex)	ENSMUST00000024657	TC1579494
42248	Mus musculus processing of precursor 5, ribonuclease P/MRP family (S. cerevisiae) (Pop5), mRNA [NM_026398]	1.8613	82.4645	299.623	A_55_P2133431	NM_026398	Pop5	NM_026398	mm|5qF	Mm.24636	117109	GO:0000171(ribonuclease MRP activity)|GO:0000172(ribonuclease MRP complex)|GO:0004526(ribonuclease P activity)|GO:0004540(ribonuclease activity)|GO:0005634(nucleus)|GO:0005655(nucleolar ribonuclease P complex)|GO:0006364(rRNA processing)|GO:0008033(tRNA processing)|GO:0016070(RNA metabolic process)|GO:0016787(hydrolase activity)	ENSMUST00000081497	TC1579460	Ribosome biogenesis in eukaryotes // RNA transport	mmu03008 // mmu03013
28114	Mus musculus ATPase, Na+/K+ transporting, beta 2 polypeptide (Atp1b2), mRNA [NM_013415]	1.86046	62.0019	225.144	A_55_P1968649	NM_013415	Atp1b2	NM_013415	mm|11qB3	Mm.235204	11932	GO:0005391(sodium:potassium-exchanging ATPase activity)|GO:0005737(cytoplasm)|GO:0005890(sodium:potassium-exchanging ATPase complex)|GO:0006810(transport)|GO:0006811(ion transport)|GO:0006813(potassium ion transport)|GO:0006814(sodium ion transport)|GO:0007155(cell adhesion)|GO:0016020(membrane)|GO:0016021(integral to membrane)|GO:0016324(apical plasma membrane)	ENSMUST00000130394	TC1579232	Cardiac muscle contraction // Insulin secretion // Thyroid hormone synthesis // Aldosterone-regulated sodium reabsorption // Endocrine and other factor-regulated calcium reabsorption // Proximal tubule bicarbonate reclamation // Salivary secretion // Gastric acid secretion // Pancreatic secretion // Carbohydrate digestion and absorption // Protein digestion and absorption // Bile secretion // Min…	mmu04260 // mmu04911 // mmu04918 // mmu04960 // mmu04961 // mmu04964 // mmu04970 // mmu04971 // mmu04972 // mmu04973 // mmu04974 // mmu04976 // mmu04978
60675	Mus musculus brevican (Bcan), transcript variant 1, mRNA [NM_007529]	1.85909	212.516	770.967	A_55_P1971599	NM_007529	Bcan	NM_007529	mm|3qF1	Mm.4598	12032	GO:0005540(hyaluronic acid binding)|GO:0005576(extracellular region)|GO:0005578(proteinaceous extracellular matrix)|GO:0005615(extracellular space)|GO:0007155(cell adhesion)|GO:0021766(hippocampus development)|GO:0030246(carbohydrate binding)|GO:0030425(dendrite)|GO:0031225(anchored to membrane)|GO:0045202(synapse)	ENSMUST00000090971	TC1577609
771	Mus musculus predicted gene 4890 (Gm4890), transcript variant 1, non-coding RNA [NR_045822]	1.85414	145.151	524.773	A_52_P622230	NR_045822	Gm4890	NR_045822	mm|8qC2	Mm.238026	234479	GO:0003674(molecular_function)|GO:0005575(cellular_component)|GO:0008150(biological_process)		TC1697989
60603	Mus musculus differentially expressed in B16F10 1 (Deb1), mRNA [NM_026794]	1.85366	2250.53	8133.78	A_55_P2088715	NM_026794	Deb1	NM_026794	mm|9qF4	Mm.24848	26901	GO:0003674(molecular_function)|GO:0005575(cellular_component)|GO:0008150(biological_process)	ENSMUST00000035113	TC1668709
22574	lincRNA:chr6:31555210-31693051 forward strand	1.852	49.3528	178.164	A_30_P01030407	chr6:31555210-31693051_F			mm|6qA3.3
16024	Mus musculus syntrophin, gamma 1 (Sntg1), mRNA [NM_027671]	1.8506	35.7565	128.955	A_55_P1969416	NM_027671	Sntg1	NM_027671	mm|1qA1	Mm.388998	71096	GO:0003779(actin binding)|GO:0005543(phospholipid binding)|GO:0005634(nucleus)|GO:0005737(cytoplasm)|GO:0005856(cytoskeleton)|GO:0008022(protein C-terminus binding)|GO:0032587(ruffle membrane)	ENSMUST00000140302	NP349011
3369	Mus musculus RIKEN cDNA 6330416G13 gene (6330416G13Rik), mRNA [NM_144905]	1.84928	1384.79	4989.69	A_55_P2104572	NM_144905	6330416G13Rik	NM_144905	mm|4qC1	Mm.41523	230279	GO:0003674(molecular_function)|GO:0005575(cellular_component)|GO:0008150(biological_process)|GO:0016020(membrane)|GO:0016021(integral to membrane)	ENSMUST00000080336	TC1577542
36051	Mus musculus serine (or cysteine) peptidase inhibitor, clade I, member 1 (Serpini1), mRNA [NM_009250]	1.84586	69.4844	249.774	A_66_P100165	NM_009250	Serpini1	NM_009250	mm|3qE3	Mm.41560	20713	GO:0004867(serine-type endopeptidase inhibitor activity)|GO:0005576(extracellular region)|GO:0010466(negative regulation of peptidase activity)|GO:0010951(negative regulation of endopeptidase activity)|GO:0030155(regulation of cell adhesion)|GO:0030162(regulation of proteolysis)|GO:0030414(peptidase inhibitor activity)	ENSMUST00000161776	TC1576132
50415	Mus musculus transmembrane protein 56 (Tmem56), mRNA [NM_178936]	1.84271	190.199	682.214	A_52_P54261	NM_178936	Tmem56	NM_178936	mm|3qG1	Mm.26088	99887	GO:0003674(molecular_function)|GO:0005575(cellular_component)|GO:0008150(biological_process)|GO:0016020(membrane)|GO:0016021(integral to membrane)	ENSMUST00000128909	TC1624686
740	lincRNA:chr8:124355710-124401160 reverse strand	1.83662	34.842	124.446	A_30_P01027500	chr8:124355710-124401160_R			mm|8qE1
26956	Mus musculus acyl-CoA thioesterase 2 (Acot2), nuclear gene encoding mitochondrial protein, mRNA [NM_134188]	1.83253	1028.7	3663.81	A_52_P525183	NM_134188	Acot2	NM_134188	mm|12qD1		171210	GO:0000038(very long-chain fatty acid metabolic process)|GO:0001666(response to hypoxia)|GO:0001676(long-chain fatty acid metabolic process)|GO:0004091(carboxylesterase activity)|GO:0005102(receptor binding)|GO:0005739(mitochondrion)|GO:0006637(acyl-CoA metabolic process)|GO:0016290(palmitoyl-CoA hydrolase activity)|GO:0016787(hydrolase activity)|GO:0016790(thiolester hydrolase activity)|GO:00427…	ENSMUST00000021649	TC1585996	Fatty acid elongation // Biosynthesis of unsaturated fatty acids // Metabolic pathways // Ovarian steroidogenesis	mmu00062 // mmu01040 // mmu01100 // mmu04913
61754	lincRNA:chr17:26997231-27023120 reverse strand	1.83049	2892.65	10288	A_30_P01030114	chr17:26997231-27023120_R			mm|17qA3.3
22166	lincRNA:chr6:146493273-146493932 reverse strand	1.82676	51.2249	181.715	A_30_P01031073	chr6:146493273-146493932_R			mm|6qG3
42480	lincRNA:chr11:120097758-120098581 forward strand	1.82636	101.028	358.288	A_30_P01017845	chr11:120097758-120098581_F			mm|11qE2
45191	Mus musculus chloride channel 3 (Clcn3), transcript variant e, mRNA [NM_173874]	1.82405	2118.87	7502.32	A_55_P2047852	NM_173874	Clcn3	NM_173874	mm|8qB3.1	Mm.259751	12725	GO:0000166(nucleotide binding)|GO:0005216(ion channel activity)|GO:0005244(voltage-gated ion channel activity)|GO:0005247(voltage-gated chloride channel activity)|GO:0005254(chloride channel activity)|GO:0005524(ATP binding)|GO:0005622(intracellular)|GO:0005768(endosome)|GO:0005769(early endosome)|GO:0005770(late endosome)|GO:0005794(Golgi apparatus)|GO:0005886(plasma membrane)|GO:0006810(transpo…	ENSMUST00000129672	TC1634445
50916	lincRNA:chr5:22056218-22206995 forward strand	1.82391	33.7508	119.491	A_30_P01024465	chr5:22056218-22206995_F			mm|5qA3
9588	Mus musculus tumor necrosis factor receptor superfamily, member 21 (Tnfrsf21), mRNA [NM_178589]	1.82051	97.4272	344.119	A_52_P451073	NM_178589	Tnfrsf21	NM_178589	mm|17qB3	Mm.200792	94185	GO:0005737(cytoplasm)|GO:0006915(apoptotic process)|GO:0007165(signal transduction)|GO:0016020(membrane)|GO:0016021(integral to membrane)|GO:0030424(axon)|GO:0051402(neuron apoptotic process)	ENSMUST00000024708	TC1646016	Cytokine-cytokine receptor interaction	mmu04060
22767	Mus musculus DNA-damage inducible transcript 3 (Ddit3), mRNA [NM_007837]	1.81976	10125.8	35746.4	A_52_P533146	NM_007837	Ddit3	NM_007837	mm|10qD3	Mm.110220	13198	GO:0001955(blood vessel maturation)|GO:0003677(DNA binding)|GO:0003700(sequence-specific DNA binding transcription factor activity)|GO:0005515(protein binding)|GO:0005634(nucleus)|GO:0005737(cytoplasm)|GO:0006351(transcription, DNA-dependent)|GO:0006355(regulation of transcription, DNA-dependent)|GO:0006915(apoptotic process)|GO:0006950(response to stress)|GO:0006983(ER overload response)|GO:0006…	ENSMUST00000139091	TC1579825	MAPK signaling pathway // Protein processing in endoplasmic reticulum // Transcriptional misregulation in cancer	mmu04010 // mmu04141 // mmu05202
28875	Mus musculus adrenergic receptor kinase, beta 2 (Adrbk2), transcript variant 1, mRNA [NM_177078]	1.81756	41.461	146.144	A_51_P108581	NM_177078	Adrbk2	NM_177078	mm|5qF	Mm.285619	320129	GO:0000166(nucleotide binding)|GO:0001934(positive regulation of protein phosphorylation)|GO:0002029(desensitization of G-protein coupled receptor protein signaling pathway)|GO:0004672(protein kinase activity)|GO:0004674(protein serine/threonine kinase activity)|GO:0004703(G-protein coupled receptor kinase activity)|GO:0005524(ATP binding)|GO:0005543(phospholipid binding)|GO:0005634(nucleus)|GO:0…	ENSMUST00000065167		Olfactory transduction	mmu04740
27926	Mus musculus immunoglobulin superfamily, member 5 (Igsf5), transcript variant 2, mRNA [NM_001177887]	1.81645	32.1541	113.251	A_55_P2003211	NM_001177887	Igsf5	NM_001177887	mm|16qC4	Mm.119714	72058	GO:0005515(protein binding)|GO:0005886(plasma membrane)|GO:0005923(tight junction)|GO:0009986(cell surface)|GO:0016020(membrane)|GO:0016021(integral to membrane)|GO:0016337(cell-cell adhesion)|GO:0030054(cell junction)|GO:0030165(PDZ domain binding)	ENSMUST00000081093	TC1600968	Tight junction	mmu04530
48242	Mus musculus PR domain containing 6 (Prdm6), mRNA [NM_001033281]	1.81538	166.054	584.429	A_55_P2043612	NM_001033281	Prdm6	NM_001033281	mm|18qD1	Mm.297645	225518	GO:0003676(nucleic acid binding)|GO:0005622(intracellular)|GO:0005634(nucleus)|GO:0006351(transcription, DNA-dependent)|GO:0006355(regulation of transcription, DNA-dependent)|GO:0008168(methyltransferase activity)|GO:0008270(zinc ion binding)|GO:0016568(chromatin modification)|GO:0016740(transferase activity)|GO:0018024(histone-lysine N-methyltransferase activity)|GO:0022008(neurogenesis)|GO:0032…	ENSMUST00000091900	TC1582725
53736	lincRNA:chr16:46384974-46391331 reverse strand	1.81464	57.067	200.746	A_30_P01021563	chr16:46384974-46391331_R			mm|16qB5
5422	Mus musculus LIM and cysteine-rich domains 1 (Lmcd1), mRNA [NM_144799]	1.81451	1746.24	6142.23	A_51_P405912	NM_144799	Lmcd1	NM_144799	mm|6qE3	Mm.234441	30937	GO:0000122(negative regulation of transcription from RNA polymerase II promoter)|GO:0003714(transcription corepressor activity)|GO:0005515(protein binding)|GO:0005615(extracellular space)|GO:0005634(nucleus)|GO:0005737(cytoplasm)|GO:0006351(transcription, DNA-dependent)|GO:0006355(regulation of transcription, DNA-dependent)|GO:0008270(zinc ion binding)|GO:0010611(regulation of cardiac muscle hype…	ENSMUST00000032376	TC1579960
6849	Mus musculus microtubule associated tumor suppressor candidate 2 (Mtus2), mRNA [NM_029920]	1.81411	2927.19	10293.3	A_55_P2083252	NM_029920	Mtus2	NM_029920	mm|5qG3	Mm.244177	77521	GO:0005737(cytoplasm)|GO:0005856(cytoskeleton)|GO:0005874(microtubule)|GO:0008017(microtubule binding)|GO:0042803(protein homodimerization activity)	ENSMUST00000085554	TC1588173
21707	Mus musculus family with sequence similarity 26, member F (Fam26f), mRNA [NM_175449]	1.81242	112.191	394.05	A_51_P100852	NM_175449	Fam26f	NM_175449	mm|10qB1	Mm.34479	215900	GO:0003674(molecular_function)|GO:0005575(cellular_component)|GO:0008150(biological_process)|GO:0016020(membrane)|GO:0016021(integral to membrane)	ENSMUST00000062784	TC1586587
56619	Mus musculus hairless (Hr), mRNA [NM_021877]	1.81068	3471	12176.5	A_55_P1958532	NM_021877	Hr	NM_021877	mm|14qD2	Mm.7598	15460	GO:0000118(histone deacetylase complex)|GO:0003677(DNA binding)|GO:0003714(transcription corepressor activity)|GO:0005515(protein binding)|GO:0005634(nucleus)|GO:0006351(transcription, DNA-dependent)|GO:0006355(regulation of transcription, DNA-dependent)|GO:0016604(nuclear body)|GO:0042809(vitamin D receptor binding)|GO:0042826(histone deacetylase binding)|GO:0043433(negative regulation of sequen…	ENSMUST00000022691	TC1581479
11145	Mus musculus receptor accessory protein 6 (Reep6), transcript variant 2, mRNA [NM_001204931]	1.81065	1282.04	4497.42	A_55_P2159575	NM_001204931	Reep6	NM_001204931	mm|10qC1	Mm.28147	70335	GO:0005515(protein binding)|GO:0005575(cellular_component)|GO:0008150(biological_process)|GO:0016020(membrane)|GO:0016021(integral to membrane)	ENSMUST00000105354	TC1578298
36457		1.80712	63.2787	221.439	A_55_P2061164				mm|XqF1
47483	Mus musculus cytochrome P450, family 27, subfamily a, polypeptide 1 (Cyp27a1), nuclear gene encoding mitochondrial protein, mRNA [NM_024264]	1.80662	41.5993	145.523	A_51_P112817	NM_024264	Cyp27a1	NM_024264	mm|1qC3	Mm.85083	104086	GO:0004497(monooxygenase activity)|GO:0005506(iron ion binding)|GO:0005739(mitochondrion)|GO:0005740(mitochondrial envelope)|GO:0005743(mitochondrial inner membrane)|GO:0008203(cholesterol metabolic process)|GO:0009055(electron carrier activity)|GO:0016020(membrane)|GO:0016491(oxidoreductase activity)|GO:0016705(oxidoreductase activity, acting on paired donors, with incorporation or reduction of …	ENSMUST00000027356	TC1645174	Primary bile acid biosynthesis // Metabolic pathways // PPAR signaling pathway	mmu00120 // mmu01100 // mmu03320
8226	Mus musculus interferon-stimulated protein (Isg20), transcript variant 1, mRNA [NM_020583]	1.80327	1594.94	5566.48	A_55_P2173892	NM_020583	Isg20	NM_020583	mm|7qD3	Mm.322843	57444	GO:0000175(3'-5'-exoribonuclease activity)|GO:0000738(DNA catabolic process, exonucleolytic)|GO:0003676(nucleic acid binding)|GO:0003723(RNA binding)|GO:0004518(nuclease activity)|GO:0004527(exonuclease activity)|GO:0005622(intracellular)|GO:0005634(nucleus)|GO:0006364(rRNA processing)|GO:0006401(RNA catabolic process)|GO:0008310(single-stranded DNA specific 3'-5' exodeoxyribonuclease activity)|G…	ENSMUST00000118867	TC1589881
50425	Mus musculus family with sequence similarity 26, member F (Fam26f), mRNA [NM_175449]	1.80134	108.244	377.278	A_51_P100852	NM_175449	Fam26f	NM_175449	mm|10qB1	Mm.34479	215900	GO:0003674(molecular_function)|GO:0005575(cellular_component)|GO:0008150(biological_process)|GO:0016020(membrane)|GO:0016021(integral to membrane)	ENSMUST00000062784	TC1586587
50344		1.80029	89.8959	313.098	A_55_P2052709				mm|16qC1.3
36880	Mus musculus sushi domain containing 4 (Susd4), mRNA [NM_144796]	1.80001	128.301	446.772	A_55_P1954393	NM_144796	Susd4	NM_144796	mm|1qH5	Mm.331052	96935	GO:0003674(molecular_function)|GO:0005575(cellular_component)|GO:0008150(biological_process)|GO:0016020(membrane)|GO:0016021(integral to membrane)	ENSMUST00000085724	TC1594159
17060	Mus musculus N-myc downstream regulated gene 1 (Ndrg1), mRNA [NM_008681]	1.79839	13713.2	47698.9	A_51_P405606	NM_008681	Ndrg1	NM_008681	mm|15qD2	Mm.30837	17988	GO:0005634(nucleus)|GO:0005737(cytoplasm)|GO:0005813(centrosome)|GO:0005856(cytoskeleton)|GO:0005874(microtubule)|GO:0005886(plasma membrane)|GO:0005913(cell-cell adherens junction)|GO:0008017(microtubule binding)|GO:0015630(microtubule cytoskeleton)|GO:0016020(membrane)|GO:0017137(Rab GTPase binding)|GO:0032287(peripheral nervous system myelin maintenance)|GO:0043015(gamma-tubulin binding)|GO:00…	ENSMUST00000005256	NP381564
59928	lincRNA:chr12:81217572-81233910 forward strand	1.79634	85.6157	297.375	A_30_P01019828	chr12:81217572-81233910_F			mm|12qC3
50731	RAB11 family interacting protein 4 (class II) [Source:MGI Symbol;Acc:MGI:2442920] [ENSMUST00000017783]	1.79393	760.941	2638.63	A_52_P40832	ENSMUST00000017783	Rab11fip4	AK147344	mm|11qB5	Mm.130656	268451	GO:0000910(cytokinesis)|GO:0005509(calcium ion binding)|GO:0005768(endosome)|GO:0006810(transport)|GO:0007049(cell cycle)|GO:0016020(membrane)|GO:0017137(Rab GTPase binding)|GO:0030139(endocytic vesicle)|GO:0030306(ADP-ribosylation factor binding)|GO:0030496(midbody)|GO:0031410(cytoplasmic vesicle)|GO:0032154(cleavage furrow)|GO:0042803(protein homodimerization activity)|GO:0046872(metal ion bind…	ENSMUST00000017783	TC1654389	Endocytosis	mmu04144
28934	Mus musculus chondroitin sulfate synthase 3 (Chsy3), mRNA [NM_001081328]	1.79269	152.374	527.916	A_52_P248013	NM_001081328	Chsy3	NM_001081328	mm|18qD3	Mm.485185	78923	GO:0003674(molecular_function)|GO:0005575(cellular_component)|GO:0005794(Golgi apparatus)|GO:0008150(biological_process)|GO:0016020(membrane)|GO:0016021(integral to membrane)|GO:0016740(transferase activity)|GO:0016758(transferase activity, transferring hexosyl groups)|GO:0032580(Golgi cisterna membrane)|GO:0046872(metal ion binding)|GO:0047238(glucuronosyl-N-acetylgalactosaminyl-proteoglycan 4-b…	ENSMUST00000080721	NP1490112	Glycosaminoglycan biosynthesis - chondroitin sulfate / dermatan sulfate // Metabolic pathways	mmu00532 // mmu01100
29758	Mus musculus adenylate kinase 8 (Ak8), mRNA [NM_001033874]	1.78903	67.0939	231.865	A_51_P101006	NM_001033874	Ak8	NM_001033874	mm|2qA3	Mm.273318	68870	GO:0000166(nucleotide binding)|GO:0004017(adenylate kinase activity)|GO:0004127(cytidylate kinase activity)|GO:0005524(ATP binding)|GO:0005575(cellular_component)|GO:0005737(cytoplasm)|GO:0006139(nucleobase-containing compound metabolic process)|GO:0016301(kinase activity)|GO:0016310(phosphorylation)|GO:0016740(transferase activity)|GO:0019205(nucleobase-containing compound kinase activity)|GO:00…	ENSMUST00000074156	TC1582685
25174	Mus musculus interferon-stimulated protein (Isg20), transcript variant 1, mRNA [NM_020583]	1.78828	3514.15	12138	A_66_P112573	NM_020583	Isg20	NM_020583	mm|7qD3	Mm.322843	57444	GO:0000175(3'-5'-exoribonuclease activity)|GO:0000738(DNA catabolic process, exonucleolytic)|GO:0003676(nucleic acid binding)|GO:0003723(RNA binding)|GO:0004518(nuclease activity)|GO:0004527(exonuclease activity)|GO:0005622(intracellular)|GO:0005634(nucleus)|GO:0006364(rRNA processing)|GO:0006401(RNA catabolic process)|GO:0008310(single-stranded DNA specific 3'-5' exodeoxyribonuclease activity)|G…	ENSMUST00000038142	TC1590702
18173	ankyrin repeat and SOCS box-containing 16 [Source:MGI Symbol;Acc:MGI:2654437] [ENSMUST00000036467]	1.78749	186.527	643.915	A_55_P2164408	ENSMUST00000036467	Asb16	AK038411	mm|11qD	Mm.216432	217217	GO:0003674(molecular_function)|GO:0005575(cellular_component)|GO:0008150(biological_process)|GO:0035556(intracellular signal transduction)	ENSMUST00000036467	TC1588064
61621	Mus musculus noggin (Nog), mRNA [NM_008711]	1.78705	291.587	1006.3	A_51_P237040	NM_008711	Nog	NM_008711	mm|11qC	Mm.135266	18121	GO:0000122(negative regulation of transcription from RNA polymerase II promoter)|GO:0001501(skeletal system development)|GO:0001649(osteoblast differentiation)|GO:0001655(urogenital system development)|GO:0001657(ureteric bud development)|GO:0001701(in utero embryonic development)|GO:0001706(endoderm formation)|GO:0001707(mesoderm formation)|GO:0001837(epithelial to mesenchymal transition)|GO:000…	ENSMUST00000061728	TC1606803	TGF-beta signaling pathway	mmu04350
4267	Mus musculus thymic stromal lymphopoietin (Tslp), transcript variant 1, mRNA [NM_021367]	1.78694	39.1193	134.994	A_51_P463003	NM_021367	Tslp	NM_021367	mm|18qB1	Mm.143716	53603	GO:0005125(cytokine activity)|GO:0005576(extracellular region)|GO:0005615(extracellular space)	ENSMUST00000025237	TC1619947	Cytokine-cytokine receptor interaction // Jak-STAT signaling pathway	mmu04060 // mmu04630
53665	Mus musculus RAS-like, family 12 (Rasl12), transcript variant 1, mRNA [NM_001033158]	1.78518	1474.86	5083.26	A_51_P105927	NM_001033158	Rasl12	NM_001033158	mm|9qC	Mm.35827	70784	GO:0000166(nucleotide binding)|GO:0003924(GTPase activity)|GO:0005525(GTP binding)|GO:0005575(cellular_component)|GO:0006184(GTP catabolic process)|GO:0007165(signal transduction)|GO:0007264(small GTPase mediated signal transduction)|GO:0008150(biological_process)|GO:0016020(membrane)	ENSMUST00000085453
51490	Mus musculus transient receptor potential cation channel, subfamily C, member 1 (Trpc1), mRNA [NM_011643]	1.78371	67.9037	233.799	A_55_P2022793	NM_011643	Trpc1	NM_011643	mm|9qE3.3	Mm.149633	22063	GO:0005216(ion channel activity)|GO:0005262(calcium channel activity)|GO:0005515(protein binding)|GO:0005737(cytoplasm)|GO:0005886(plasma membrane)|GO:0006810(transport)|GO:0006811(ion transport)|GO:0006816(calcium ion transport)|GO:0015279(store-operated calcium channel activity)|GO:0016020(membrane)|GO:0016021(integral to membrane)|GO:0016323(basolateral plasma membrane)|GO:0030017(sarcomere)|G…	ENSMUST00000053785	NP1217851	Glutamatergic synapse // Serotonergic synapse // Pancreatic secretion	mmu04724 // mmu04726 // mmu04972
8477	Mus musculus desmin (Des), mRNA [NM_010043]	1.77983	34.1481	117.259	A_51_P335969	NM_010043	Des	NM_010043	mm|1qC4	Mm.6712	13346	GO:0005198(structural molecule activity)|GO:0005200(structural constituent of cytoskeleton)|GO:0005515(protein binding)|GO:0005622(intracellular)|GO:0005737(cytoplasm)|GO:0005856(cytoskeleton)|GO:0005882(intermediate filament)|GO:0005916(fascia adherens)|GO:0005921(gap junction)|GO:0007517(muscle organ development)|GO:0008092(cytoskeletal protein binding)|GO:0030018(Z disc)|GO:0031594(neuromuscul…	ENSMUST00000027409	TC1572490	Hypertrophic cardiomyopathy (HCM) // Arrhythmogenic right ventricular cardiomyopathy (ARVC) // Dilated cardiomyopathy	mmu05410 // mmu05412 // mmu05414
15374	Mus musculus solute carrier family 25, member 33 (Slc25a33), nuclear gene encoding mitochondrial protein, mRNA [NM_027460]	1.77902	460.014	1578.73	A_51_P156434	NM_027460	Slc25a33	NM_027460	mm|4qE2	Mm.41877	70556	GO:0005739(mitochondrion)|GO:0005743(mitochondrial inner membrane)|GO:0006810(transport)|GO:0016020(membrane)|GO:0016021(integral to membrane)	ENSMUST00000105686	TC1580030
11763	Mus musculus tripartite motif-containing 63 (Trim63), mRNA [NM_001039048]	1.77575	92.5425	316.88	A_52_P517224	NM_001039048	Trim63	NM_001039048	mm|4qD3	Mm.331961	433766	GO:0004842(ubiquitin-protein ligase activity)|GO:0005515(protein binding)|GO:0005622(intracellular)|GO:0005634(nucleus)|GO:0005737(cytoplasm)|GO:0006936(muscle contraction)|GO:0008270(zinc ion binding)|GO:0010468(regulation of gene expression)|GO:0016567(protein ubiquitination)|GO:0016874(ligase activity)|GO:0031432(titin binding)|GO:0043161(proteasomal ubiquitin-dependent protein catabolic proce…	ENSMUST00000030638
54626	lincRNA:chr8:89996710-90049453 forward strand	1.77333	51.324	175.447	A_30_P01022123	chr8:89996710-90049453_F			mm|8qC3
40684	Mus musculus neurofascin (Nfasc), transcript variant 1, mRNA [NM_182716]	1.77076	88.4622	301.863	A_55_P2173011	NM_182716	Nfasc	NM_182716	mm|1qE4	Mm.326702	269116	GO:0002175(protein localization to paranode region of axon)|GO:0005622(intracellular)|GO:0005886(plasma membrane)|GO:0007155(cell adhesion)|GO:0007411(axon guidance)|GO:0007422(peripheral nervous system development)|GO:0016020(membrane)|GO:0016021(integral to membrane)|GO:0019226(transmission of nerve impulse)|GO:0030424(axon)|GO:0030913(paranodal junction assembly)|GO:0033010(paranodal junction)…	ENSMUST00000094569	TC1660577	Cell adhesion molecules (CAMs)	mmu04514
54027	Mus musculus natriuretic peptide receptor 3 (Npr3), transcript variant 1, mRNA [NM_008728]	1.76793	1480.07	5040.58	A_51_P247184	NM_008728	Npr3	NM_008728	mm|15qA1	Mm.25259	18162	GO:0001501(skeletal system development)|GO:0002158(osteoclast proliferation)|GO:0007193(adenylate cyclase-inhibiting G-protein coupled receptor signaling pathway)|GO:0007194(negative regulation of adenylate cyclase activity)|GO:0007200(phospholipase C-activating G-protein coupled receptor signaling pathway)|GO:0008217(regulation of blood pressure)|GO:0008528(G-protein coupled peptide receptor act…	ENSMUST00000066529	TC1607041
2363	Mus musculus DEP domain containing MTOR-interacting protein (Deptor), transcript variant 1, mRNA [NM_145470]	1.76675	494.015	1681.07	A_51_P445841	NM_145470	Deptor	NM_145470	mm|15qD1	Mm.295397	97998	GO:0005622(intracellular)|GO:0006469(negative regulation of protein kinase activity)|GO:0032007(negative regulation of TOR signaling cascade)|GO:0035556(intracellular signal transduction)|GO:0042981(regulation of apoptotic process)|GO:0045792(negative regulation of cell size)	ENSMUST00000023056	TC1578572
45995	Mus musculus interleukin 17D (Il17d), mRNA [NM_145837]	1.76624	3238.4	11015.9	A_55_P1980051	NM_145837	Il17d	NM_145837	mm|14qC3	Mm.390726	239114	GO:0003674(molecular_function)|GO:0005575(cellular_component)|GO:0008150(biological_process)	ENSMUST00000089494	TC1583534
28495	Mus musculus pirin (Pir), mRNA [NM_027153]	1.75897	1080.02	3655.41	A_51_P386612	NM_027153	Pir	NM_027153	mm|XqF5	Mm.293463	69656	GO:0005634(nucleus)|GO:0005737(cytoplasm)|GO:0008127(quercetin 2,3-dioxygenase activity)|GO:0016491(oxidoreductase activity)|GO:0016702(oxidoreductase activity, acting on single donors with incorporation of molecular oxygen, incorporation of two atoms of oxygen)|GO:0030099(myeloid cell differentiation)|GO:0030224(monocyte differentiation)|GO:0046872(metal ion binding)|GO:0055114(oxidation-reducti…	ENSMUST00000033749	TC1582971
22538	lincRNA:chr14:26973425-26986650 reverse strand	1.75773	64.0167	216.482	A_30_P01028752	chr14:26973425-26986650_R			mm|14qA3
20187	lincRNA:chr16:59556175-59603176 reverse strand	1.7556	99.9932	337.644	A_30_P01030177	chr16:59556175-59603176_R			mm|16qC1.3
32486	Mus musculus transient receptor potential cation channel, subfamily C, member 4 (Trpc4), transcript variant 1, mRNA [NM_016984]	1.75537	94.4312	318.812	A_55_P2045198	NM_016984	Trpc4	NM_016984	mm|3qC	Mm.10100	22066	GO:0005216(ion channel activity)|GO:0005262(calcium channel activity)|GO:0005515(protein binding)|GO:0005737(cytoplasm)|GO:0005886(plasma membrane)|GO:0005887(integral to plasma membrane)|GO:0005901(caveola)|GO:0006810(transport)|GO:0006811(ion transport)|GO:0006816(calcium ion transport)|GO:0008013(beta-catenin binding)|GO:0009986(cell surface)|GO:0014051(gamma-aminobutyric acid secretion)|GO:00…	ENSMUST00000029311	NP729068
14871	lincRNA:chr16:29942664-29948289 forward strand	1.75347	193.087	651.028	A_30_P01027846	chr16:29942664-29948289_F			mm|16qB2
32848	Mus musculus sortilin 1 (Sort1), transcript variant 2, mRNA [NM_019972]	1.75292	722.739	2435.92	A_52_P590396	NM_019972	Sort1	NM_019972	mm|3qF3	Mm.157119	20661	GO:0001503(ossification)|GO:0005634(nucleus)|GO:0005737(cytoplasm)|GO:0005764(lysosome)|GO:0005768(endosome)|GO:0005769(early endosome)|GO:0005783(endoplasmic reticulum)|GO:0005794(Golgi apparatus)|GO:0005886(plasma membrane)|GO:0005905(coated pit)|GO:0006810(transport)|GO:0006895(Golgi to endosome transport)|GO:0006897(endocytosis)|GO:0007186(G-protein coupled receptor signaling pathway)|GO:0007…	ENSMUST00000102632	TC1603696	Lysosome // Neurotrophin signaling pathway	mmu04142 // mmu04722
61666	lincRNA:chrX:121493684-121500532 forward strand	1.75102	53.1758	178.988	A_30_P01029466	chrX:121493684-121500532_F			mm|XqE3
43348	Mus musculus Kruppel-like factor 15 (Klf15), mRNA [NM_023184]	1.75084	961.456	3235.83	A_55_P2022049	NM_023184	Klf15	NM_023184	mm|6qD1	Mm.41389	66277	GO:0003676(nucleic acid binding)|GO:0003677(DNA binding)|GO:0003700(sequence-specific DNA binding transcription factor activity)|GO:0005515(protein binding)|GO:0005622(intracellular)|GO:0005634(nucleus)|GO:0005730(nucleolus)|GO:0006351(transcription, DNA-dependent)|GO:0006355(regulation of transcription, DNA-dependent)|GO:0008270(zinc ion binding)|GO:0010001(glial cell differentiation)|GO:0015758…	ENSMUST00000113530	NP745896
56369	Mus musculus solute carrier family 25, member 33 (Slc25a33), nuclear gene encoding mitochondrial protein, mRNA [NM_027460]	1.74493	3100.93	10393.6	A_51_P156438	NM_027460	Slc25a33	NM_027460	mm|4qE2	Mm.41877	70556	GO:0005739(mitochondrion)|GO:0005743(mitochondrial inner membrane)|GO:0006810(transport)|GO:0016020(membrane)|GO:0016021(integral to membrane)	ENSMUST00000105686	TC1580030
31911	Mus musculus diphosphoinositol pentakisphosphate kinase 2 (Ppip5k2), mRNA [NM_173760]	1.73789	151.62	505.724	A_55_P2059372	NM_173760	Ppip5k2	NM_173760	mm|1qD	Mm.220817	227399	GO:0000166(nucleotide binding)|GO:0000832(inositol hexakisphosphate 5-kinase activity)|GO:0003993(acid phosphatase activity)|GO:0005524(ATP binding)|GO:0005737(cytoplasm)|GO:0016301(kinase activity)|GO:0016310(phosphorylation)|GO:0016740(transferase activity)|GO:0033857(diphosphoinositol-pentakisphosphate kinase activity)|GO:0052723(inositol hexakisphosphate 1-kinase activity)|GO:0052724(inositol…	ENSMUST00000042509	TC1591486
31024	Mus musculus RAS-like, family 12 (Rasl12), transcript variant 1, mRNA [NM_001033158]	1.73029	1520.1	5043.62	A_51_P105927	NM_001033158	Rasl12	NM_001033158	mm|9qC	Mm.35827	70784	GO:0000166(nucleotide binding)|GO:0003924(GTPase activity)|GO:0005525(GTP binding)|GO:0005575(cellular_component)|GO:0006184(GTP catabolic process)|GO:0007165(signal transduction)|GO:0007264(small GTPase mediated signal transduction)|GO:0008150(biological_process)|GO:0016020(membrane)	ENSMUST00000085453
50607	Mus musculus integrin, alpha 10 (Itga10), mRNA [NM_001081053]	1.7298	4419.84	14659.8	A_55_P2111533	NM_001081053	Itga10	NM_001081053	mm|3qF2.1	Mm.32741	213119	GO:0007155(cell adhesion)|GO:0007229(integrin-mediated signaling pathway)|GO:0016020(membrane)|GO:0016021(integral to membrane)	ENSMUST00000119365	TC1611587	PI3K-Akt signaling pathway // Focal adhesion // ECM-receptor interaction // Regulation of actin cytoskeleton // Hypertrophic cardiomyopathy (HCM) // Arrhythmogenic right ventricular cardiomyopathy (ARVC) // Dilated cardiomyopathy	mmu04151 // mmu04510 // mmu04512 // mmu04810 // mmu05410 // mmu05412 // mmu05414
25041	Mus musculus malate dehydrogenase 1B, NAD (soluble) (Mdh1b), mRNA [NM_029696]	1.72675	65.325	216.214	A_51_P227077	NM_029696	Mdh1b	NM_029696	mm|1qC2	Mm.30494	76668	GO:0000166(nucleotide binding)|GO:0003824(catalytic activity)|GO:0005575(cellular_component)|GO:0005975(carbohydrate metabolic process)|GO:0006099(tricarboxylic acid cycle)|GO:0006108(malate metabolic process)|GO:0016491(oxidoreductase activity)|GO:0016615(malate dehydrogenase activity)|GO:0016616(oxidoreductase activity, acting on the CH-OH group of donors, NAD or NADP as acceptor)|GO:0055114(ox…	ENSMUST00000114094	TC1587468
2028	Mus musculus kelch-like 29 (Klhl29), mRNA [NM_001164493]	1.72368	41.0169	135.47	A_51_P303868	NM_001164493	Klhl29	NM_001164493	mm|12qA1.1	Mm.388281	208439	GO:0003674(molecular_function)|GO:0005575(cellular_component)|GO:0008150(biological_process)	ENSMUST00000020958	TC1597041
3039	Mus musculus adenylate kinase 8 (Ak8), mRNA [NM_001033874]	1.7215	70.9149	233.863	A_51_P101006	NM_001033874	Ak8	NM_001033874	mm|2qA3	Mm.273318	68870	GO:0000166(nucleotide binding)|GO:0004017(adenylate kinase activity)|GO:0004127(cytidylate kinase activity)|GO:0005524(ATP binding)|GO:0005575(cellular_component)|GO:0005737(cytoplasm)|GO:0006139(nucleobase-containing compound metabolic process)|GO:0016301(kinase activity)|GO:0016310(phosphorylation)|GO:0016740(transferase activity)|GO:0019205(nucleobase-containing compound kinase activity)|GO:00…	ENSMUST00000074156	TC1582685
13543	Mus musculus tripartite motif-containing 47 (Trim47), transcript variant 1, mRNA [NM_001205081]	1.72097	11234.7	37036.2	A_55_P2066697	NM_001205081	Trim47	NM_001205081	mm|11qE2	Mm.347770	217333	GO:0005575(cellular_component)|GO:0005622(intracellular)|GO:0005634(nucleus)|GO:0005737(cytoplasm)|GO:0008150(biological_process)|GO:0008270(zinc ion binding)|GO:0046872(metal ion binding)	ENSMUST00000021120	TC1577717
848	Mus musculus solute carrier family 39 (metal ion transporter), member 11 (Slc39a11), transcript variant 1, mRNA [NM_001166503]	1.72052	18450.3	60803.7	A_55_P2028788	NM_001166503	Slc39a11	NM_001166503	mm|11qE2	Mm.341021	69806	GO:0003674(molecular_function)|GO:0005575(cellular_component)|GO:0006810(transport)|GO:0006811(ion transport)|GO:0006829(zinc ion transport)|GO:0008150(biological_process)|GO:0016020(membrane)|GO:0016021(integral to membrane)|GO:0030001(metal ion transport)|GO:0046873(metal ion transmembrane transporter activity)|GO:0055085(transmembrane transport)	ENSMUST00000042657
53758	Mus musculus glycosylphosphatidylinositol specific phospholipase D1 (Gpld1), mRNA [NM_008156]	1.71983	70.9157	233.595	A_55_P2054673	NM_008156	Gpld1	NM_008156	mm|13qA3.1	Mm.291831	14756	GO:0002042(cell migration involved in sprouting angiogenesis)|GO:0002430(complement receptor mediated signaling pathway)|GO:0004621(glycosylphosphatidylinositol phospholipase D activity)|GO:0004630(phospholipase D activity)|GO:0005576(extracellular region)|GO:0005578(proteinaceous extracellular matrix)|GO:0005615(extracellular space)|GO:0005622(intracellular)|GO:0005737(cytoplasm)|GO:0006507(GPI …	ENSMUST00000143010	TC1744407	Glycosylphosphatidylinositol(GPI)-anchor biosynthesis	mmu00563
6452	Mus musculus ring finger protein 144A (Rnf144a), transcript variant 2, mRNA [NM_080563]	1.71958	337.854	1112.69	A_51_P247637	NM_080563	Rnf144a	NM_080563	mm|12qA2	Mm.214932	108089	GO:0005794(Golgi apparatus)|GO:0008150(biological_process)|GO:0008270(zinc ion binding)|GO:0016020(membrane)|GO:0016021(integral to membrane)|GO:0016874(ligase activity)|GO:0046872(metal ion binding)	ENSMUST00000020971	TC1577882
37006	lincRNA:chr16:59557120-59602070 reverse strand	1.71926	58.4783	192.55	A_30_P01018092	chr16:59557120-59602070_R
12125	Mus musculus RIKEN cDNA 2010204K13 gene (2010204K13Rik), transcript variant 1, non-coding RNA [NR_027924]	1.71171	41.9639	137.452	A_52_P155805	NR_027924	2010204K13Rik	NR_027924	mm|XqA1.1	Mm.45111	68355	GO:0003674(molecular_function)|GO:0005575(cellular_component)|GO:0008150(biological_process)		TC1590916
61327	Mus musculus midline 2 (Mid2), mRNA [NM_011845]	1.71079	144.591	473.303	A_55_P2275279	NM_011845	Mid2	NM_011845	mm|XqF1	Mm.131097	23947	GO:0005622(intracellular)|GO:0005737(cytoplasm)|GO:0005813(centrosome)|GO:0005856(cytoskeleton)|GO:0005874(microtubule)|GO:0008270(zinc ion binding)|GO:0016874(ligase activity)|GO:0046872(metal ion binding)	ENSMUST00000112990	TC1591262
2910	Mus musculus family with sequence similarity 26, member F (Fam26f), mRNA [NM_175449]	1.7081	114.918	375.47	A_51_P100852	NM_175449	Fam26f	NM_175449	mm|10qB1	Mm.34479	215900	GO:0003674(molecular_function)|GO:0005575(cellular_component)|GO:0008150(biological_process)|GO:0016020(membrane)|GO:0016021(integral to membrane)	ENSMUST00000062784	TC1586587
62067	Mus musculus ring finger protein 208 (Rnf208), mRNA [NM_176834]	1.70551	84.3225	275.014	A_55_P2052281	NM_176834	Rnf208	NM_176834	mm|2qA3	Mm.24777	68846	GO:0003674(molecular_function)|GO:0005575(cellular_component)|GO:0008150(biological_process)|GO:0008270(zinc ion binding)|GO:0046872(metal ion binding)	ENSMUST00000114355	TC1584263
16874	lincRNA:chr5:125190100-125209625 forward strand	1.70343	1959.42	6381.33	A_30_P01018234	chr5:125190100-125209625_F			mm|5qF
45985	Mus musculus RAS-like, family 12 (Rasl12), transcript variant 1, mRNA [NM_001033158]	1.69844	1599.01	5189.59	A_51_P105927	NM_001033158	Rasl12	NM_001033158	mm|9qC	Mm.35827	70784	GO:0000166(nucleotide binding)|GO:0003924(GTPase activity)|GO:0005525(GTP binding)|GO:0005575(cellular_component)|GO:0006184(GTP catabolic process)|GO:0007165(signal transduction)|GO:0007264(small GTPase mediated signal transduction)|GO:0008150(biological_process)|GO:0016020(membrane)	ENSMUST00000085453
39189	Mus musculus potassium channel, subfamily K, member 1 (Kcnk1), mRNA [NM_008430]	1.69679	409.528	1327.61	A_52_P642488	NM_008430	Kcnk1	NM_008430	mm|8qE2	Mm.10800	16525	GO:0005216(ion channel activity)|GO:0005244(voltage-gated ion channel activity)|GO:0005267(potassium channel activity)|GO:0005515(protein binding)|GO:0005737(cytoplasm)|GO:0005768(endosome)|GO:0006810(transport)|GO:0006811(ion transport)|GO:0006813(potassium ion transport)|GO:0016020(membrane)|GO:0016021(integral to membrane)|GO:0016324(apical plasma membrane)|GO:0031526(brush border membrane)|GO…	ENSMUST00000046765	TC1610323
45228	PREDICTED: Mus musculus predicted gene 5144 (Gm5144), misc_RNA [XR_105665]	1.69584	292.163	946.508	A_66_P118799	XR_105665	Gm5144	XR_105665	mm|15qA1	Mm.441967	381002			TC1603195
8501	Mus musculus TSPY-like 4 (Tspyl4), mRNA [NM_030203]	1.69547	2571.54	8328.75	A_51_P257675	NM_030203	Tspyl4	NM_030203	mm|10qB1	Mm.490255	72480	GO:0003674(molecular_function)|GO:0005575(cellular_component)|GO:0005634(nucleus)|GO:0006334(nucleosome assembly)|GO:0008150(biological_process)	ENSMUST00000047935	TC1574385
25732	Mus musculus glutathione S-transferase omega 1 (Gsto1), mRNA [NM_010362]	1.69295	37500.5	121245	A_51_P155313	NM_010362	Gsto1	NM_010362	mm|19qD1	Mm.378931	14873	GO:0004364(glutathione transferase activity)|GO:0005604(basement membrane)|GO:0005737(cytoplasm)|GO:0005829(cytosol)|GO:0008152(metabolic process)|GO:0010880(regulation of release of sequestered calcium ion into cytosol by sarcoplasmic reticulum)|GO:0016491(oxidoreductase activity)|GO:0016740(transferase activity)|GO:0019852(L-ascorbic acid metabolic process)|GO:0019853(L-ascorbic acid biosynthet…	ENSMUST00000026050	TC1727564	Glutathione metabolism // Metabolism of xenobiotics by cytochrome P450 // Drug metabolism - cytochrome P450 // Chemical carcinogenesis	mmu00480 // mmu00980 // mmu00982 // mmu05204
21572	Mus musculus GSG1-like (Gsg1l), mRNA [NM_001101488]	1.68713	30.1471	97.0785	A_51_P249193	NM_001101488	Gsg1l	NM_001101488	mm|7qF3	Mm.39599	269994	GO:0003674(molecular_function)|GO:0032279(asymmetric synapse)|GO:2000311(regulation of alpha-amino-3-hydroxy-5-methyl-4-isoxazole propionate selective glutamate receptor activity)	ENSMUST00000073935	TC1604591
5118	Mus musculus branched chain aminotransferase 1, cytosolic (Bcat1), transcript variant 2, mRNA [NM_007532]	1.68612	4118.62	13253.3	A_55_P1960157	NM_007532	Bcat1	NM_007532	mm|6qG3	Mm.4606	12035	GO:0003824(catalytic activity)|GO:0004084(branched-chain-amino-acid transaminase activity)|GO:0005737(cytoplasm)|GO:0005739(mitochondrion)|GO:0005829(cytosol)|GO:0008152(metabolic process)|GO:0008483(transaminase activity)|GO:0008652(cellular amino acid biosynthetic process)|GO:0009081(branched chain family amino acid metabolic process)|GO:0009082(branched chain family amino acid biosynthetic pro…	ENSMUST00000111742	TC1574168	Valine, leucine and isoleucine degradation // Valine, leucine and isoleucine biosynthesis // Pantothenate and CoA biosynthesis // Metabolic pathways // 2-Oxocarboxylic acid metabolism // Biosynthesis of amino acids	mmu00280 // mmu00290 // mmu00770 // mmu01100 // mmu01210 // mmu01230
36579	Mus musculus T-cell receptor Va4/Ja13 alpha chain mRNA, partial cds. [U21413]	1.68555	70.8199	227.801	A_55_P1976297	ENSMUST00000180687		U21413	mm|14qC2	Mm.382030			ENSMUST00000180687	NP056452
6504	Mus musculus phospholipase A2, group V (Pla2g5), transcript variant 1, mRNA [NM_001122954]	1.6854	1256.36	4040.83	A_55_P1962693	NM_001122954	Pla2g5	NM_001122954	mm|4qD3	Mm.486532	18784	GO:0004623(phospholipase A2 activity)|GO:0005102(receptor binding)|GO:0005509(calcium ion binding)|GO:0005576(extracellular region)|GO:0005794(Golgi apparatus)|GO:0005886(plasma membrane)|GO:0006629(lipid metabolic process)|GO:0006644(phospholipid metabolic process)|GO:0006663(platelet activating factor biosynthetic process)|GO:0008201(heparin binding)|GO:0009986(cell surface)|GO:0016020(membrane…	ENSMUST00000030524	TC1580686	Glycerophospholipid metabolism // Ether lipid metabolism // Arachidonic acid metabolism // Linoleic acid metabolism // alpha-Linolenic acid metabolism // Metabolic pathways // Vascular smooth muscle contraction // Pancreatic secretion // Fat digestion and absorption	mmu00564 // mmu00565 // mmu00590 // mmu00591 // mmu00592 // mmu01100 // mmu04270 // mmu04972 // mmu04975
36798	Mus musculus brain expressed gene 1 (Bex1), mRNA [NM_009052]	1.68501	201.064	646.507	A_55_P2031021	NM_009052	Bex1	NM_009052	mm|XqF1	Mm.422943	19716	GO:0001102(RNA polymerase II activating transcription factor binding)|GO:0002052(positive regulation of neuroblast proliferation)|GO:0005515(protein binding)|GO:0005634(nucleus)|GO:0005667(transcription factor complex)|GO:0005737(cytoplasm)|GO:0007275(multicellular organismal development)|GO:0007399(nervous system development)|GO:0030154(cell differentiation)|GO:0045665(negative regulation of neu…	ENSMUST00000113118	TC1626207
26145	Mus musculus furry homolog (Drosophila) (Fry), mRNA [NM_172887]	1.68073	3763.13	12064.2	A_55_P2029682	NM_172887	Fry	NM_172887	mm|5qG3	Mm.216590	320365	GO:0003674(molecular_function)|GO:0005575(cellular_component)|GO:0005737(cytoplasm)|GO:0005856(cytoskeleton)|GO:0008150(biological_process)	ENSMUST00000087204	NP590506
41038	Mus musculus thioesterase superfamily member 4 (Them4), mRNA [NM_029431]	1.68046	429.987	1378.24	A_51_P121302	NM_029431	Them4	NM_029431	mm|3qF2.1	Mm.45092	75778	GO:0005737(cytoplasm)|GO:0005739(mitochondrion)|GO:0005743(mitochondrial inner membrane)|GO:0005829(cytosol)|GO:0005886(plasma membrane)|GO:0006629(lipid metabolic process)|GO:0006631(fatty acid metabolic process)|GO:0006915(apoptotic process)|GO:0016020(membrane)|GO:0016290(palmitoyl-CoA hydrolase activity)|GO:0016787(hydrolase activity)|GO:0019048(virus-host interaction)|GO:0042995(cell project…	ENSMUST00000049822	TC1602152	PI3K-Akt signaling pathway	mmu04151
13329	Mus musculus RAS-like, family 12 (Rasl12), transcript variant 1, mRNA [NM_001033158]	1.68044	1583.11	5074.27	A_51_P105927	NM_001033158	Rasl12	NM_001033158	mm|9qC	Mm.35827	70784	GO:0000166(nucleotide binding)|GO:0003924(GTPase activity)|GO:0005525(GTP binding)|GO:0005575(cellular_component)|GO:0006184(GTP catabolic process)|GO:0007165(signal transduction)|GO:0007264(small GTPase mediated signal transduction)|GO:0008150(biological_process)|GO:0016020(membrane)	ENSMUST00000085453
59467	lincRNA:chr9:78107225-78118850 forward strand	1.68035	56.1727	180.037	A_30_P01018914	chr9:78107225-78118850_F			mm|9qE1
9079	lincRNA:chr17:87483814-87493039 forward strand	1.6798	36.2319	116.081	A_30_P01031267	chr17:87483814-87493039_F			mm|17qE4
9094	Mus musculus Cbp/p300-interacting transactivator with Glu/Asp-rich carboxy-terminal domain 1 (Cited1), mRNA [NM_007709]	1.67917	139.618	447.117	A_55_P1979833	NM_007709	Cited1	NM_007709	mm|XqD	Mm.2390	12705	GO:0001570(vasculogenesis)|GO:0001658(branching involved in ureteric bud morphogenesis)|GO:0001822(kidney development)|GO:0001890(placenta development)|GO:0002009(morphogenesis of an epithelium)|GO:0003682(chromatin binding)|GO:0003700(sequence-specific DNA binding transcription factor activity)|GO:0003713(transcription coactivator activity)|GO:0005515(protein binding)|GO:0005634(nucleus)|GO:0005…	ENSMUST00000101336	TC1580323
52048	Mus musculus RAS-like, family 12 (Rasl12), transcript variant 1, mRNA [NM_001033158]	1.67868	1616.56	5175.2	A_51_P105927	NM_001033158	Rasl12	NM_001033158	mm|9qC	Mm.35827	70784	GO:0000166(nucleotide binding)|GO:0003924(GTPase activity)|GO:0005525(GTP binding)|GO:0005575(cellular_component)|GO:0006184(GTP catabolic process)|GO:0007165(signal transduction)|GO:0007264(small GTPase mediated signal transduction)|GO:0008150(biological_process)|GO:0016020(membrane)	ENSMUST00000085453
18888	Mus musculus predicted gene 3448 (Gm3448), mRNA [NM_001123367]	1.67732	395.721	1265.64	A_55_P1987196	NM_001123367	Gm3448	NM_001123367	mm|17qA2	Mm.467220	100041639	GO:0003674(molecular_function)|GO:0005575(cellular_component)|GO:0008150(biological_process)	ENSMUST00000040746	NP055888
20653	Mus musculus adrenergic receptor kinase, beta 2 (Adrbk2), transcript variant 1, mRNA [NM_177078]	1.67589	46.7517	149.379	A_51_P108581	NM_177078	Adrbk2	NM_177078	mm|5qF	Mm.285619	320129	GO:0000166(nucleotide binding)|GO:0001934(positive regulation of protein phosphorylation)|GO:0002029(desensitization of G-protein coupled receptor protein signaling pathway)|GO:0004672(protein kinase activity)|GO:0004674(protein serine/threonine kinase activity)|GO:0004703(G-protein coupled receptor kinase activity)|GO:0005524(ATP binding)|GO:0005543(phospholipid binding)|GO:0005634(nucleus)|GO:0…	ENSMUST00000065167		Olfactory transduction	mmu04740
28426	Mus musculus adrenergic receptor kinase, beta 2 (Adrbk2), transcript variant 1, mRNA [NM_177078]	1.67567	46.2738	147.83	A_51_P108581	NM_177078	Adrbk2	NM_177078	mm|5qF	Mm.285619	320129	GO:0000166(nucleotide binding)|GO:0001934(positive regulation of protein phosphorylation)|GO:0002029(desensitization of G-protein coupled receptor protein signaling pathway)|GO:0004672(protein kinase activity)|GO:0004674(protein serine/threonine kinase activity)|GO:0004703(G-protein coupled receptor kinase activity)|GO:0005524(ATP binding)|GO:0005543(phospholipid binding)|GO:0005634(nucleus)|GO:0…	ENSMUST00000065167		Olfactory transduction	mmu04740
32268	Mus musculus meiosis expressed gene 1 (Meig1), mRNA [NM_008579]	1.67546	49.2436	157.294	A_55_P2093705	NM_008579	Meig1	NM_008579	mm|2qA1	Mm.2688	104362	GO:0005515(protein binding)|GO:0005634(nucleus)|GO:0007126(meiosis)|GO:0007283(spermatogenesis)|GO:0030154(cell differentiation)	ENSMUST00000115081	TC1637952
13618	Mus musculus AhpC/TSA antioxidant enzyme domain containing 1 (Aaed1), mRNA [NM_025370]	1.67535	1750.24	5590.23	A_55_P2009351	NM_025370	Aaed1	NM_025370	mm|13qB3	Mm.227240	66129	GO:0003674(molecular_function)|GO:0005575(cellular_component)|GO:0008150(biological_process)	ENSMUST00000021938	TC1672337
16742	Mus musculus RIKEN cDNA 6330549D23 gene (6330549D23Rik), non-coding RNA [NR_003619]	1.67488	57.5932	183.891	A_55_P1968544	NR_003619	6330549D23Rik	NR_003619	mm|3qF2.1	Mm.445135	229613		ENSMUST00000059190	TC1592086
36792	Mus musculus microtubule associated tumor suppressor candidate 2 (Mtus2), mRNA [NM_029920]	1.67302	325.826	1039	A_51_P425798	NM_029920	Mtus2	NM_029920	mm|5qG3	Mm.244177	77521	GO:0005737(cytoplasm)|GO:0005856(cytoskeleton)|GO:0005874(microtubule)|GO:0008017(microtubule binding)|GO:0042803(protein homodimerization activity)	ENSMUST00000085554	TC1584915
7765	Mus musculus desmin (Des), mRNA [NM_010043]	1.67146	37.3164	118.866	A_51_P335969	NM_010043	Des	NM_010043	mm|1qC4	Mm.6712	13346	GO:0005198(structural molecule activity)|GO:0005200(structural constituent of cytoskeleton)|GO:0005515(protein binding)|GO:0005622(intracellular)|GO:0005737(cytoplasm)|GO:0005856(cytoskeleton)|GO:0005882(intermediate filament)|GO:0005916(fascia adherens)|GO:0005921(gap junction)|GO:0007517(muscle organ development)|GO:0008092(cytoskeletal protein binding)|GO:0030018(Z disc)|GO:0031594(neuromuscul…	ENSMUST00000027409	TC1572490	Hypertrophic cardiomyopathy (HCM) // Arrhythmogenic right ventricular cardiomyopathy (ARVC) // Dilated cardiomyopathy	mmu05410 // mmu05412 // mmu05414
5294	Mus musculus adrenergic receptor kinase, beta 2 (Adrbk2), transcript variant 1, mRNA [NM_177078]	1.66817	42.426	134.835	A_51_P108581	NM_177078	Adrbk2	NM_177078	mm|5qF	Mm.285619	320129	GO:0000166(nucleotide binding)|GO:0001934(positive regulation of protein phosphorylation)|GO:0002029(desensitization of G-protein coupled receptor protein signaling pathway)|GO:0004672(protein kinase activity)|GO:0004674(protein serine/threonine kinase activity)|GO:0004703(G-protein coupled receptor kinase activity)|GO:0005524(ATP binding)|GO:0005543(phospholipid binding)|GO:0005634(nucleus)|GO:0…	ENSMUST00000065167		Olfactory transduction	mmu04740
32070	Mus musculus chromodomain helicase DNA binding protein 7 (Chd7), mRNA [NM_001081417]	1.66483	346.321	1098.1	A_55_P2129920	NM_001081417	Chd7	NM_001081417	mm|4qA1	Mm.138792	320790	GO:0000166(nucleotide binding)|GO:0001501(skeletal system development)|GO:0001568(blood vessel development)|GO:0001701(in utero embryonic development)|GO:0003007(heart morphogenesis)|GO:0003676(nucleic acid binding)|GO:0003677(DNA binding)|GO:0003682(chromatin binding)|GO:0004386(helicase activity)|GO:0005515(protein binding)|GO:0005524(ATP binding)|GO:0005634(nucleus)|GO:0006351(transcription, D…	ENSMUST00000039267	TC1585262
41814	Mus musculus RIKEN cDNA 4930506C21 gene (4930506C21Rik), non-coding RNA [NR_073374]	1.66481	167.071	529.734	A_55_P2256163	NR_073374	4930506C21Rik	NR_073374	mm|17qA1	Mm.426530	75060	GO:0003674(molecular_function)|GO:0005575(cellular_component)|GO:0008150(biological_process)		TC1591751
44006	Mus musculus 12 days embryo embryonic body between diaphragm region and neck cDNA, RIKEN full-length enriched library, clone:9430014E15 product:unclassifiable, full insert sequence. [AK034606]	1.66467	375.461	1190.36	A_55_P2082570	AK034606		AK034606	mm|6qB2.3					TC1616354
13118	lincRNA:chr16:59556175-59603176 reverse strand	1.66206	122.328	387.13	A_30_P01031643	chr16:59556175-59603176_R			mm|16qC1.3
51650	Mus musculus tryptophanyl-tRNA synthetase (Wars), transcript variant 1, mRNA [NM_011710]	1.65933	1191.56	3763.78	A_55_P2082902	NM_011710	Wars	NM_011710	mm|12qF1	Mm.38433	22375	GO:0000166(nucleotide binding)|GO:0001525(angiogenesis)|GO:0004812(aminoacyl-tRNA ligase activity)|GO:0004830(tryptophan-tRNA ligase activity)|GO:0005524(ATP binding)|GO:0005737(cytoplasm)|GO:0006412(translation)|GO:0006418(tRNA aminoacylation for protein translation)|GO:0006436(tryptophanyl-tRNA aminoacylation)|GO:0016874(ligase activity)|GO:0045765(regulation of angiogenesis)	ENSMUST00000162952	TC1588780	Aminoacyl-tRNA biosynthesis	mmu00970
51305	Mus musculus 11 days pregnant adult female ovary and uterus cDNA, RIKEN full-length enriched library, clone:5033403F01 product:unclassifiable, full insert sequence. [AK017147]	1.65771	118.756	374.692	A_55_P2230484	AK017147	5033403F01Rik	AK017147	mm|13qA3.3	Mm.399749	75958	GO:0003674(molecular_function)|GO:0005575(cellular_component)|GO:0008150(biological_process)		TC1600480
26028	Mus musculus NEDD4 binding protein 2-like 1 (N4bp2l1), mRNA [NM_133898]	1.65602	136.287	429.503	A_51_P478952	NM_133898	N4bp2l1	NM_133898	mm|5qG3	Mm.279932	100637	GO:0003674(molecular_function)|GO:0005575(cellular_component)|GO:0008150(biological_process)	ENSMUST00000016279	TC1596081
62184	PREDICTED: Mus musculus RIKEN cDNA 9230110K08 gene (9230110K08Rik), mRNA [XM_003946322]	1.65466	88.9677	280.113	A_55_P2084512	XM_003946322	9230110K08Rik	XM_003946322	mm|4qE2		100041960	GO:0003674(molecular_function)|GO:0005575(cellular_component)|GO:0008150(biological_process)
42389	Mus musculus angiopoietin-like 6 (Angptl6), mRNA [NM_145154]	1.6535	4371.44	13752.4	A_51_P259571	NM_145154	Angptl6	NM_145154	mm|9qA3	Mm.34019	70726	GO:0001525(angiogenesis)|GO:0005102(receptor binding)|GO:0005576(extracellular region)|GO:0005615(extracellular space)|GO:0007165(signal transduction)|GO:0007275(multicellular organismal development)|GO:0030141(secretory granule)|GO:0030154(cell differentiation)	ENSMUST00000043726	TC1584290
50236	Mus musculus zinc finger protein 945 (Zfp945), transcript variant 2, mRNA [NM_177358]	1.65266	346.28	1088.75	A_55_P2081393	NM_177358	Zfp945	NM_177358	mm|17qA3.3	Mm.328828	240041	GO:0003674(molecular_function)|GO:0005575(cellular_component)|GO:0008150(biological_process)|GO:0046872(metal ion binding)	ENSMUST00000160457	TC1615890
59071	Mus musculus phosphodiesterase 3A, cGMP inhibited (Pde3a), mRNA [NM_018779]	1.65195	54.8008	172.217	A_55_P2049373	NM_018779	Pde3a	NM_018779	mm|6qG2	Mm.485878	54611	GO:0001556(oocyte maturation)|GO:0003824(catalytic activity)|GO:0004114(3',5'-cyclic-nucleotide phosphodiesterase activity)|GO:0004115(3',5'-cyclic-AMP phosphodiesterase activity)|GO:0004119(cGMP-inhibited cyclic-nucleotide phosphodiesterase activity)|GO:0005829(cytosol)|GO:0006198(cAMP catabolic process)|GO:0007165(signal transduction)|GO:0008081(phosphoric diester hydrolase activity)|GO:0008152…	ENSMUST00000043259	TC1586041	Purine metabolism // Insulin signaling pathway // Progesterone-mediated oocyte maturation // Morphine addiction	mmu00230 // mmu04910 // mmu04914 // mmu05032
57197	Mus musculus RAS-like, family 12 (Rasl12), transcript variant 1, mRNA [NM_001033158]	1.64998	1666.68	5230.53	A_51_P105927	NM_001033158	Rasl12	NM_001033158	mm|9qC	Mm.35827	70784	GO:0000166(nucleotide binding)|GO:0003924(GTPase activity)|GO:0005525(GTP binding)|GO:0005575(cellular_component)|GO:0006184(GTP catabolic process)|GO:0007165(signal transduction)|GO:0007264(small GTPase mediated signal transduction)|GO:0008150(biological_process)|GO:0016020(membrane)	ENSMUST00000085453
40256	Mus musculus ectonucleoside triphosphate diphosphohydrolase 6 (Entpd6), mRNA [NM_172117]	1.64938	325.181	1020.09	A_51_P379399	NM_172117	Entpd6	NM_172117	mm|2qG3	Mm.275524	12497	GO:0005615(extracellular space)|GO:0005794(Golgi apparatus)|GO:0005886(plasma membrane)|GO:0008894(guanosine-5'-triphosphate,3'-diphosphate diphosphatase activity)|GO:0009986(cell surface)|GO:0016787(hydrolase activity)|GO:0017110(nucleoside-diphosphatase activity)|GO:0017111(nucleoside-triphosphatase activity)|GO:0032026(response to magnesium ion)|GO:0051592(response to calcium ion)	ENSMUST00000094467	TC1576368	Purine metabolism // Pyrimidine metabolism	mmu00230 // mmu00240
19594	Mus musculus beta-gamma crystallin domain containing 3 (Crybg3), mRNA [NM_174848]	1.64914	3980.91	12485.9	A_51_P160439	NM_174848	Crybg3	NM_174848	mm|16qC1.3	Mm.246424	224273	GO:0003674(molecular_function)|GO:0005575(cellular_component)|GO:0008150(biological_process)	ENSMUST00000044604	TC1580555
52185	lincRNA:chr15:85412264-85549139 reverse strand	1.64843	61.0589	191.414	A_30_P01021253	chr15:85412264-85549139_R			mm|15qE2
27367	lincRNA:chr1:63168439-63172297 forward strand	1.64715	90.8224	284.468	A_30_P01025048	chr1:63168439-63172297_F			mm|1qC2
8272	Mus musculus RAS-like, family 12 (Rasl12), transcript variant 1, mRNA [NM_001033158]	1.64628	1608.12	5033.81	A_51_P105927	NM_001033158	Rasl12	NM_001033158	mm|9qC	Mm.35827	70784	GO:0000166(nucleotide binding)|GO:0003924(GTPase activity)|GO:0005525(GTP binding)|GO:0005575(cellular_component)|GO:0006184(GTP catabolic process)|GO:0007165(signal transduction)|GO:0007264(small GTPase mediated signal transduction)|GO:0008150(biological_process)|GO:0016020(membrane)	ENSMUST00000085453
7336	Mus musculus spermatogenesis associated, serine-rich 1 (Spats1), mRNA [NM_027649]	1.64597	131.533	411.644	A_55_P2180546	NM_027649	Spats1	NM_027649	mm|17qB3	Mm.44257	71020	GO:0003674(molecular_function)|GO:0005575(cellular_component)|GO:0008150(biological_process)	ENSMUST00000024731
38552	lincRNA:chr14:78214602-78225827 reverse strand	1.64534	75.2394	235.365	A_30_P01017563	chr14:78214602-78225827_R			mm|14qD3
53429	Mus musculus receptor accessory protein 6 (Reep6), transcript variant 2, mRNA [NM_001204931]	1.64404	54.2371	169.512	A_55_P2159573	NM_001204931	Reep6	NM_001204931	mm|10qC1	Mm.28147	70335	GO:0005515(protein binding)|GO:0005575(cellular_component)|GO:0008150(biological_process)|GO:0016020(membrane)|GO:0016021(integral to membrane)	ENSMUST00000105354	TC1578298
3503	Mus musculus lymphocyte protein tyrosine kinase (Lck), transcript variant 2, mRNA [NM_010693]	1.64386	382.544	1195.45	A_55_P2155504	NM_010693	Lck	NM_010693	mm|4qD2.2	Mm.293753	16818	GO:0000166(nucleotide binding)|GO:0000242(pericentriolar material)|GO:0001772(immunological synapse)|GO:0001948(glycoprotein binding)|GO:0003823(antigen binding)|GO:0004672(protein kinase activity)|GO:0004713(protein tyrosine kinase activity)|GO:0004715(non-membrane spanning protein tyrosine kinase activity)|GO:0004722(protein serine/threonine phosphatase activity)|GO:0005515(protein binding)|GO:…	ENSMUST00000067240	TC1577203	NF-kappa B signaling pathway // Osteoclast differentiation // Natural killer cell mediated cytotoxicity // T cell receptor signaling pathway // HTLV-I infection // Primary immunodeficiency	mmu04064 // mmu04380 // mmu04650 // mmu04660 // mmu05166 // mmu05340
41102	Mus musculus beaded filament structural protein 1, in lens-CP94 (Bfsp1), mRNA [NM_009751]	1.64125	146.214	456.093	A_55_P2003903	NM_009751	Bfsp1	NM_009751	mm|2qG1	Mm.275937	12075	GO:0005212(structural constituent of eye lens)|GO:0005515(protein binding)|GO:0005737(cytoplasm)|GO:0005739(mitochondrion)|GO:0005856(cytoskeleton)|GO:0005882(intermediate filament)|GO:0005886(plasma membrane)|GO:0015629(actin cytoskeleton)|GO:0016020(membrane)|GO:0048469(cell maturation)|GO:0070307(lens fiber cell development)	ENSMUST00000028907	TC1582872
24184	Mus musculus RAS-like, family 12 (Rasl12), transcript variant 1, mRNA [NM_001033158]	1.64049	1684.96	5253.21	A_51_P105927	NM_001033158	Rasl12	NM_001033158	mm|9qC	Mm.35827	70784	GO:0000166(nucleotide binding)|GO:0003924(GTPase activity)|GO:0005525(GTP binding)|GO:0005575(cellular_component)|GO:0006184(GTP catabolic process)|GO:0007165(signal transduction)|GO:0007264(small GTPase mediated signal transduction)|GO:0008150(biological_process)|GO:0016020(membrane)	ENSMUST00000085453
26903	Mus musculus sphingomyelin phosphodiesterase, acid-like 3B (Smpdl3b), mRNA [NM_133888]	1.6401	308.975	963.033	A_66_P108965	NM_133888	Smpdl3b	NM_133888	mm|4qD2.3	Mm.287187	100340	GO:0003674(molecular_function)|GO:0004767(sphingomyelin phosphodiesterase activity)|GO:0005575(cellular_component)|GO:0005576(extracellular region)|GO:0005615(extracellular space)|GO:0006685(sphingomyelin catabolic process)|GO:0008150(biological_process)|GO:0008152(metabolic process)|GO:0016787(hydrolase activity)|GO:0016798(hydrolase activity, acting on glycosyl bonds)	ENSMUST00000030709	TC1579618
31573	Mus musculus family with sequence similarity 26, member F (Fam26f), mRNA [NM_175449]	1.63622	131.234	407.939	A_51_P100852	NM_175449	Fam26f	NM_175449	mm|10qB1	Mm.34479	215900	GO:0003674(molecular_function)|GO:0005575(cellular_component)|GO:0008150(biological_process)|GO:0016020(membrane)|GO:0016021(integral to membrane)	ENSMUST00000062784	TC1586587
435	Mus musculus proprotein convertase subtilisin/kexin type 6 (Pcsk6), mRNA [NM_011048]	1.63503	32072.8	99616	A_55_P1972991	NM_011048	Pcsk6	NM_011048	mm|7qC	Mm.294007	18553	GO:0004175(endopeptidase activity)|GO:0004252(serine-type endopeptidase activity)|GO:0005615(extracellular space)|GO:0005794(Golgi apparatus)|GO:0006508(proteolysis)|GO:0007354(zygotic determination of anterior/posterior axis, embryo)|GO:0007368(determination of left/right symmetry)|GO:0008201(heparin binding)|GO:0008233(peptidase activity)|GO:0008236(serine-type peptidase activity)|GO:0009100(gl…	ENSMUST00000055576	TC1598112
72	signal peptide, CUB domain, EGF-like 3 [Source:MGI Symbol;Acc:MGI:3045253] [ENSMUST00000043503]	1.63387	150.844	468.136	A_55_P2167530	ENSMUST00000043503	Scube3		mm|17qA3.3		268935	GO:0005509(calcium ion binding)|GO:0005576(extracellular region)|GO:0009986(cell surface)|GO:0051260(protein homooligomerization)|GO:0051291(protein heterooligomerization)	ENSMUST00000043503	TC1601307
52316	Mus musculus solute carrier family 35 (UDP-glucuronic acid/UDP-N-acetylgalactosamine dual transporter), member D1 (Slc35d1), mRNA [NM_177732]	1.63341	573.904	1780.51	A_55_P2058117	NM_177732	Slc35d1	NM_177732	mm|4qC6	Mm.281800	242585	GO:0005783(endoplasmic reticulum)|GO:0015165(pyrimidine nucleotide sugar transmembrane transporter activity)|GO:0015781(pyrimidine nucleotide-sugar transport)|GO:0016020(membrane)|GO:0016021(integral to membrane)|GO:0030206(chondroitin sulfate biosynthetic process)|GO:0048706(embryonic skeletal system development)	ENSMUST00000036195	TC1583567
34565	Mus musculus glutamine fructose-6-phosphate transaminase 2 (Gfpt2), mRNA [NM_013529]	1.63252	1193.11	3699.28	A_55_P2154252	NM_013529	Gfpt2	NM_013529	mm|11qB1.2	Mm.24402	14584	GO:0004360(glutamine-fructose-6-phosphate transaminase (isomerizing) activity)|GO:0005737(cytoplasm)|GO:0005975(carbohydrate metabolic process)|GO:0006541(glutamine metabolic process)|GO:0008152(metabolic process)|GO:0008483(transaminase activity)|GO:0016051(carbohydrate biosynthetic process)|GO:0016740(transferase activity)|GO:0030246(carbohydrate binding)	ENSMUST00000020629	TC1737924	Alanine, aspartate and glutamate metabolism // Amino sugar and nucleotide sugar metabolism // Metabolic pathways	mmu00250 // mmu00520 // mmu01100
50930	Mus musculus transmembrane protein 116 (Tmem116), transcript variant 1, mRNA [NM_001161627]	1.63018	82.6835	255.949	A_55_P2151398	NM_001161627	Tmem116	NM_001161627	mm|5qF	Mm.358781	77462	GO:0003674(molecular_function)|GO:0005575(cellular_component)|GO:0008150(biological_process)|GO:0016021(integral to membrane)	ENSMUST00000031405	TC1674024
52648	Mus musculus adrenergic receptor kinase, beta 2 (Adrbk2), transcript variant 1, mRNA [NM_177078]	1.62703	44.5745	137.68	A_51_P108581	NM_177078	Adrbk2	NM_177078	mm|5qF	Mm.285619	320129	GO:0000166(nucleotide binding)|GO:0001934(positive regulation of protein phosphorylation)|GO:0002029(desensitization of G-protein coupled receptor protein signaling pathway)|GO:0004672(protein kinase activity)|GO:0004674(protein serine/threonine kinase activity)|GO:0004703(G-protein coupled receptor kinase activity)|GO:0005524(ATP binding)|GO:0005543(phospholipid binding)|GO:0005634(nucleus)|GO:0…	ENSMUST00000065167		Olfactory transduction	mmu04740
62641	Mus musculus EF hand calcium binding domain 1 (Efcab1), mRNA [NM_025769]	1.62693	193.427	597.41	A_55_P2143995	NM_025769	Efcab1	NM_025769	mm|16qA1	Mm.100270	66793	GO:0005509(calcium ion binding)|GO:0005575(cellular_component)|GO:0008150(biological_process)|GO:0046872(metal ion binding)	ENSMUST00000090277	NP352557
18625	Mus musculus adult male medulla oblongata cDNA, RIKEN full-length enriched library, clone:6330442E02 product:similar to A DISINTEGRIN-LIKE AND METALLOPROTEASE DOMAIN WITH THROMBOSPONDIN TYPE I MOTIFS 3 (FRAGMENT) [Homo sapiens], full insert sequence. [AK031900]	1.62659	68.7066	212.155	A_55_P2108820	AK031900	Adamts3	AK031900	mm|5qE1	Mm.133062	330119	GO:0005575(cellular_component)|GO:0005576(extracellular region)|GO:0006508(proteolysis)|GO:0007229(integrin-mediated signaling pathway)|GO:0008233(peptidase activity)|GO:0008237(metallopeptidase activity)|GO:0016485(protein processing)|GO:0016787(hydrolase activity)|GO:0046872(metal ion binding)		TC1586989
41274	Mus musculus desmin (Des), mRNA [NM_010043]	1.62573	37.6427	116.164	A_51_P335969	NM_010043	Des	NM_010043	mm|1qC4	Mm.6712	13346	GO:0005198(structural molecule activity)|GO:0005200(structural constituent of cytoskeleton)|GO:0005515(protein binding)|GO:0005622(intracellular)|GO:0005737(cytoplasm)|GO:0005856(cytoskeleton)|GO:0005882(intermediate filament)|GO:0005916(fascia adherens)|GO:0005921(gap junction)|GO:0007517(muscle organ development)|GO:0008092(cytoskeletal protein binding)|GO:0030018(Z disc)|GO:0031594(neuromuscul…	ENSMUST00000027409	TC1572490	Hypertrophic cardiomyopathy (HCM) // Arrhythmogenic right ventricular cardiomyopathy (ARVC) // Dilated cardiomyopathy	mmu05410 // mmu05412 // mmu05414
8530	Mus musculus carnitine palmitoyltransferase 1b, muscle (Cpt1b), nuclear gene encoding mitochondrial protein, mRNA [NM_009948]	1.62516	123.184	379.995	A_55_P1956882	NM_009948	Cpt1b	NM_009948	mm|15qE3	Mm.227738	12895	GO:0004095(carnitine O-palmitoyltransferase activity)|GO:0005739(mitochondrion)|GO:0005741(mitochondrial outer membrane)|GO:0006629(lipid metabolic process)|GO:0006631(fatty acid metabolic process)|GO:0006810(transport)|GO:0008152(metabolic process)|GO:0015909(long-chain fatty acid transport)|GO:0016020(membrane)|GO:0016021(integral to membrane)|GO:0016740(transferase activity)|GO:0016746(transfe…	ENSMUST00000052315	TC1581482	Fatty acid metabolism // PPAR signaling pathway // Adipocytokine signaling pathway	mmu00071 // mmu03320 // mmu04920
39276	Mus musculus cytochrome P450, family 4, subfamily f, polypeptide 41 pseudogene (Cyp4f41-ps), non-coding RNA [NR_033585]	1.62515	43.4989	134.183	A_51_P379807	NR_033585	Cyp4f41-ps	NR_033585	mm|17qB1	Mm.245027	77875			TC1592737
27017	Mus musculus mannoside acetylglucosaminyltransferase 4, isoenzyme A (Mgat4a), mRNA [NM_173870]	1.62404	208.599	642.979	A_52_P496924	NM_173870	Mgat4a	NM_173870	mm|1qB	Mm.25861	269181	GO:0005576(extracellular region)|GO:0005794(Golgi apparatus)|GO:0005975(carbohydrate metabolic process)|GO:0008454(alpha-1,3-mannosylglycoprotein 4-beta-N-acetylglucosaminyltransferase activity)|GO:0016020(membrane)|GO:0016021(integral to membrane)|GO:0016740(transferase activity)|GO:0016757(transferase activity, transferring glycosyl groups)|GO:0016758(transferase activity, transferring hexosyl …	ENSMUST00000154819	TC1625209	N-Glycan biosynthesis // Metabolic pathways	mmu00510 // mmu01100
14293	Mus musculus cytochrome b reductase 1 (Cybrd1), mRNA [NM_028593]	1.62314	196.559	605.491	A_55_P1956472	NM_028593	Cybrd1	NM_028593	mm|2qC2	Mm.45435	73649	GO:0000293(ferric-chelate reductase activity)|GO:0006810(transport)|GO:0010039(response to iron ion)|GO:0016020(membrane)|GO:0016021(integral to membrane)|GO:0016491(oxidoreductase activity)|GO:0022900(electron transport chain)|GO:0031526(brush border membrane)|GO:0046872(metal ion binding)|GO:0055114(oxidation-reduction process)	ENSMUST00000028403	TC1702709	Mineral absorption	mmu04978
38743	Mus musculus glutamic pyruvate transaminase (alanine aminotransferase) 2 (Gpt2), mRNA [NM_173866]	1.62264	2561.73	7888.53	A_51_P493886	NM_173866	Gpt2	NM_173866	mm|8qC3	Mm.200423	108682	GO:0003824(catalytic activity)|GO:0004021(L-alanine:2-oxoglutarate aminotransferase activity)|GO:0005739(mitochondrion)|GO:0006103(2-oxoglutarate metabolic process)|GO:0008483(transaminase activity)|GO:0009058(biosynthetic process)|GO:0016740(transferase activity)|GO:0030170(pyridoxal phosphate binding)|GO:0042851(L-alanine metabolic process)	ENSMUST00000034136	TC1612672	Alanine, aspartate and glutamate metabolism // Metabolic pathways // 2-Oxocarboxylic acid metabolism // Biosynthesis of amino acids	mmu00250 // mmu01100 // mmu01210 // mmu01230
20867	Mus musculus, clone IMAGE:4210168, mRNA. [BC042778]	1.62253	53.1801	163.749	A_55_P2057435	BC042778	Gm6566	BC042778	mm|12qD2	Mm.390529	625237			TC1607369
18801	Mus musculus RAS-like, family 12 (Rasl12), transcript variant 1, mRNA [NM_001033158]	1.62103	1631.5	5018.39	A_51_P105927	NM_001033158	Rasl12	NM_001033158	mm|9qC	Mm.35827	70784	GO:0000166(nucleotide binding)|GO:0003924(GTPase activity)|GO:0005525(GTP binding)|GO:0005575(cellular_component)|GO:0006184(GTP catabolic process)|GO:0007165(signal transduction)|GO:0007264(small GTPase mediated signal transduction)|GO:0008150(biological_process)|GO:0016020(membrane)	ENSMUST00000085453
26152	Mus musculus lysophosphatidylcholine acyltransferase 1 (Lpcat1), mRNA [NM_145376]	1.61989	173.83	534.269	A_55_P2131707	NM_145376	Lpcat1	NM_145376	mm|13qC1	Mm.284649	210992	GO:0005509(calcium ion binding)|GO:0005783(endoplasmic reticulum)|GO:0005794(Golgi apparatus)|GO:0006629(lipid metabolic process)|GO:0008152(metabolic process)|GO:0008654(phospholipid biosynthetic process)|GO:0016020(membrane)|GO:0016021(integral to membrane)|GO:0016740(transferase activity)|GO:0016746(transferase activity, transferring acyl groups)|GO:0043129(surfactant homeostasis)|GO:0045732(p…	ENSMUST00000147566	TC1593450	Glycerophospholipid metabolism // Ether lipid metabolism // Metabolic pathways	mmu00564 // mmu00565 // mmu01100
20444	lincRNA:chr2:132079092-132087069 forward strand	1.61963	290.855	893.784	A_30_P01026232	chr2:132079092-132087069_F			mm|2qF2
62052	Mus musculus tripartite motif-containing 47 (Trim47), transcript variant 1, mRNA [NM_001205081]	1.61755	10268.6	31509.3	A_55_P2105256	NM_001205081	Trim47	NM_001205081	mm|11qE2	Mm.347770	217333	GO:0005575(cellular_component)|GO:0005622(intracellular)|GO:0005634(nucleus)|GO:0005737(cytoplasm)|GO:0008150(biological_process)|GO:0008270(zinc ion binding)|GO:0046872(metal ion binding)	ENSMUST00000021120
4966	PREDICTED: Mus musculus uncharacterized LOC100047123 (LOC100047123), misc_RNA [XR_168941]	1.61671	65.6801	201.425	A_55_P1957997	XR_168941	LOC100047123	XR_168941	mm|16qB2	Mm.466711	100047123			TC1611468
48900	Mus musculus phospholipid scramblase 2 (Plscr2), transcript variant A, mRNA [NM_001195084]	1.61375	1325.37	4056.23	A_55_P2160094	NM_001195084	Plscr2	NM_001195084	mm|9qE3.3	Mm.10306	18828	GO:0005515(protein binding)|GO:0005634(nucleus)|GO:0005737(cytoplasm)|GO:0016020(membrane)|GO:0016021(integral to membrane)|GO:0017124(SH3 domain binding)	ENSMUST00000034932	TC1578884
38295	Mus musculus adult male aorta and vein cDNA, RIKEN full-length enriched library, clone:A530064N14 product:unclassifiable, full insert sequence. [AK080119]	1.61304	199.83	611.27	A_55_P2328425	AK080119	A530064N14Rik	AK080119	mm|9qD	Mm.443172	402761
13389	lincRNA:chr14:26834450-26847000 forward strand	1.61224	24778	75752.9	A_30_P01018424	chr14:26834450-26847000_F			mm|14qA3
52058	Mus musculus adenylate kinase 8 (Ak8), mRNA [NM_001033874]	1.61189	75.6967	231.369	A_51_P101006	NM_001033874	Ak8	NM_001033874	mm|2qA3	Mm.273318	68870	GO:0000166(nucleotide binding)|GO:0004017(adenylate kinase activity)|GO:0004127(cytidylate kinase activity)|GO:0005524(ATP binding)|GO:0005575(cellular_component)|GO:0005737(cytoplasm)|GO:0006139(nucleobase-containing compound metabolic process)|GO:0016301(kinase activity)|GO:0016310(phosphorylation)|GO:0016740(transferase activity)|GO:0019205(nucleobase-containing compound kinase activity)|GO:00…	ENSMUST00000074156	TC1582685
31030	Mus musculus annexin A11 (Anxa11), mRNA [NM_013469]	1.61117	17116.3	52290.5	A_55_P1977583	NM_013469	Anxa11	NM_013469	mm|14qA3	Mm.294083	11744	GO:0005509(calcium ion binding)|GO:0005544(calcium-dependent phospholipid binding)|GO:0005634(nucleus)|GO:0005635(nuclear envelope)|GO:0005654(nucleoplasm)|GO:0005737(cytoplasm)|GO:0005819(spindle)|GO:0005856(cytoskeleton)|GO:0007049(cell cycle)|GO:0007109(cytokinesis, completion of separation)|GO:0008429(phosphatidylethanolamine binding)|GO:0030496(midbody)|GO:0042581(specific granule)|GO:004258…	ENSMUST00000133547
41798	Mus musculus adenylate kinase 8 (Ak8), mRNA [NM_001033874]	1.61049	72.4084	221.102	A_51_P101006	NM_001033874	Ak8	NM_001033874	mm|2qA3	Mm.273318	68870	GO:0000166(nucleotide binding)|GO:0004017(adenylate kinase activity)|GO:0004127(cytidylate kinase activity)|GO:0005524(ATP binding)|GO:0005575(cellular_component)|GO:0005737(cytoplasm)|GO:0006139(nucleobase-containing compound metabolic process)|GO:0016301(kinase activity)|GO:0016310(phosphorylation)|GO:0016740(transferase activity)|GO:0019205(nucleobase-containing compound kinase activity)|GO:00…	ENSMUST00000074156	TC1582685
22049	lincRNA:chr11:97457180-97487074 reverse strand	1.61027	1116.55	3408.92	A_30_P01019507	chr11:97457180-97487074_R			mm|11qD
51986	Mus musculus lectin, galactose binding, soluble 4 (Lgals4), mRNA [NM_010706]	1.60925	384.629	1173.48	A_55_P2063257	NM_010706	Lgals4	NM_010706	mm|7qA3	Mm.210336	16855	GO:0005515(protein binding)|GO:0030246(carbohydrate binding)	ENSMUST00000126603	TC1575048
2903	Mus musculus cytochrome P450, family 27, subfamily a, polypeptide 1 (Cyp27a1), nuclear gene encoding mitochondrial protein, mRNA [NM_024264]	1.60898	57.3193	174.844	A_51_P112817	NM_024264	Cyp27a1	NM_024264	mm|1qC3	Mm.85083	104086	GO:0004497(monooxygenase activity)|GO:0005506(iron ion binding)|GO:0005739(mitochondrion)|GO:0005740(mitochondrial envelope)|GO:0005743(mitochondrial inner membrane)|GO:0008203(cholesterol metabolic process)|GO:0009055(electron carrier activity)|GO:0016020(membrane)|GO:0016491(oxidoreductase activity)|GO:0016705(oxidoreductase activity, acting on paired donors, with incorporation or reduction of …	ENSMUST00000027356	TC1645174	Primary bile acid biosynthesis // Metabolic pathways // PPAR signaling pathway	mmu00120 // mmu01100 // mmu03320
19056	Mus musculus RAS-like, family 12 (Rasl12), transcript variant 1, mRNA [NM_001033158]	1.60843	1647.51	5023.59	A_51_P105927	NM_001033158	Rasl12	NM_001033158	mm|9qC	Mm.35827	70784	GO:0000166(nucleotide binding)|GO:0003924(GTPase activity)|GO:0005525(GTP binding)|GO:0005575(cellular_component)|GO:0006184(GTP catabolic process)|GO:0007165(signal transduction)|GO:0007264(small GTPase mediated signal transduction)|GO:0008150(biological_process)|GO:0016020(membrane)	ENSMUST00000085453
5996	Mus musculus cytochrome P450, family 27, subfamily a, polypeptide 1 (Cyp27a1), nuclear gene encoding mitochondrial protein, mRNA [NM_024264]	1.60806	47.9633	146.212	A_51_P112817	NM_024264	Cyp27a1	NM_024264	mm|1qC3	Mm.85083	104086	GO:0004497(monooxygenase activity)|GO:0005506(iron ion binding)|GO:0005739(mitochondrion)|GO:0005740(mitochondrial envelope)|GO:0005743(mitochondrial inner membrane)|GO:0008203(cholesterol metabolic process)|GO:0009055(electron carrier activity)|GO:0016020(membrane)|GO:0016491(oxidoreductase activity)|GO:0016705(oxidoreductase activity, acting on paired donors, with incorporation or reduction of …	ENSMUST00000027356	TC1645174	Primary bile acid biosynthesis // Metabolic pathways // PPAR signaling pathway	mmu00120 // mmu01100 // mmu03320
48078	PREDICTED: Mus musculus predicted gene 10734 (Gm10734), misc_RNA [XR_105590]	1.60784	724.66	2208.73	A_55_P2157620	XR_105590	Gm10734	XR_105590	mm|13qD2.2	Mm.484132	670198
28003	Mus musculus dynein light chain LC8-type 1 (Dynll1), mRNA [NM_019682]	1.60781	388.525	1184.18	A_52_P250555	NM_019682	Dynll1	NM_019682	mm|5qF	Mm.256858	56455	GO:0003774(motor activity)|GO:0004857(enzyme inhibitor activity)|GO:0005515(protein binding)|GO:0005634(nucleus)|GO:0005737(cytoplasm)|GO:0005739(mitochondrion)|GO:0005813(centrosome)|GO:0005829(cytosol)|GO:0005856(cytoskeleton)|GO:0005868(cytoplasmic dynein complex)|GO:0005874(microtubule)|GO:0005875(microtubule associated complex)|GO:0006351(transcription, DNA-dependent)|GO:0006355(regulation o…	ENSMUST00000009157	TC1573411	Vasopressin-regulated water reabsorption	mmu04962
13815	Mus musculus transmembrane protein 117 (Tmem117), mRNA [NM_178789]	1.60779	567.056	1728.3	A_51_P207940	NM_178789	Tmem117	NM_178789	mm|15qE3	Mm.74873	320709	GO:0003674(molecular_function)|GO:0005783(endoplasmic reticulum)|GO:0008150(biological_process)|GO:0016020(membrane)|GO:0016021(integral to membrane)	ENSMUST00000080141	TC1581515
53370	Mus musculus cytochrome P450, family 2, subfamily c, polypeptide 70 (Cyp2c70), mRNA [NM_145499]	1.60754	215.005	655.187	A_51_P134142	NM_145499	Cyp2c70	NM_145499	mm|19qC3	Mm.29119	226105	GO:0004497(monooxygenase activity)|GO:0005506(iron ion binding)|GO:0005575(cellular_component)|GO:0005783(endoplasmic reticulum)|GO:0009055(electron carrier activity)|GO:0016020(membrane)|GO:0016491(oxidoreductase activity)|GO:0016705(oxidoreductase activity, acting on paired donors, with incorporation or reduction of molecular oxygen)|GO:0020037(heme binding)|GO:0043231(intracellular membrane-bo…	ENSMUST00000051846	TC1576766	Arachidonic acid metabolism // Linoleic acid metabolism // Retinol metabolism // Metabolism of xenobiotics by cytochrome P450 // Drug metabolism - cytochrome P450 // Metabolic pathways // Serotonergic synapse // Chemical carcinogenesis	mmu00590 // mmu00591 // mmu00830 // mmu00980 // mmu00982 // mmu01100 // mmu04726 // mmu05204
17425	PREDICTED: Mus musculus uncharacterized LOC100862344 (LOC100862344), misc_RNA [XR_140553]	1.60753	158.72	483.667	A_55_P2375194	XR_140553	P2rx3	XR_140553	mm|2qD	Mm.448935	228139	GO:0001614(purinergic nucleotide receptor activity)|GO:0001666(response to hypoxia)|GO:0004931(extracellular ATP-gated cation channel activity)|GO:0005216(ion channel activity)|GO:0005524(ATP binding)|GO:0005791(rough endoplasmic reticulum)|GO:0005794(Golgi apparatus)|GO:0005887(integral to plasma membrane)|GO:0006810(transport)|GO:0006811(ion transport)|GO:0006812(cation transport)|GO:0007268(sy…		TC1608517	Calcium signaling pathway // Neuroactive ligand-receptor interaction	mmu04020 // mmu04080
20066	Mus musculus adult male testis cDNA, RIKEN full-length enriched library, clone:4930572F24 product:hypothetical protein, full insert sequence. [AK019808]	1.6056	81.5669	248.227	A_51_P295525	AK019808	Cmss1	AK019808	mm|16qC1.1	Mm.425976	66497	GO:0003674(molecular_function)|GO:0003676(nucleic acid binding)|GO:0005524(ATP binding)|GO:0005575(cellular_component)|GO:0008026(ATP-dependent helicase activity)|GO:0008150(biological_process)		TC1667201
8668	Mus musculus RIKEN cDNA 2610018G03 gene (2610018G03Rik), mRNA [NM_133729]	1.60548	261.1	794.517	A_55_P2160451	NM_133729	2610018G03Rik	NM_133729	mm|XqA5	Mm.391246	70415	GO:0000166(nucleotide binding)|GO:0000287(magnesium ion binding)|GO:0004672(protein kinase activity)|GO:0004674(protein serine/threonine kinase activity)|GO:0005524(ATP binding)|GO:0005737(cytoplasm)|GO:0005794(Golgi apparatus)|GO:0006468(protein phosphorylation)|GO:0006915(apoptotic process)|GO:0016020(membrane)|GO:0016301(kinase activity)|GO:0016310(phosphorylation)|GO:0016740(transferase activ…	ENSMUST00000146956	TC1581305
38970	Mus musculus solute carrier family 38, member 4 (Slc38a4), mRNA [NM_027052]	1.60504	254.444	774.028	A_52_P48569	NM_027052	Slc38a4	NM_027052	mm|15qF1	Mm.250980	69354	GO:0003333(amino acid transmembrane transport)|GO:0005886(plasma membrane)|GO:0006810(transport)|GO:0006811(ion transport)|GO:0006814(sodium ion transport)|GO:0006865(amino acid transport)|GO:0015171(amino acid transmembrane transporter activity)|GO:0015293(symporter activity)|GO:0016020(membrane)|GO:0016021(integral to membrane)	ENSMUST00000023101	TC1572121
22888	Mus musculus myosin, light polypeptide 4 (Myl4), mRNA [NM_010858]	1.60249	1729.6	5252.24	A_55_P2107045	NM_010858	Myl4	NM_010858	mm|11qE1	Mm.390355	17896	GO:0002026(regulation of the force of heart contraction)|GO:0003785(actin monomer binding)|GO:0005509(calcium ion binding)|GO:0016459(myosin complex)|GO:0031672(A band)|GO:0032781(positive regulation of ATPase activity)|GO:0051015(actin filament binding)|GO:0060048(cardiac muscle contraction)	ENSMUST00000018800	TC1577783
38574	Mus musculus C1q and tumor necrosis factor related protein 4 (C1qtnf4), mRNA [NM_026161]	1.60212	243.367	738.839	A_52_P633489	NM_026161	C1qtnf4	NM_026161	mm|2qE1	Mm.258993	67445	GO:0003674(molecular_function)|GO:0005575(cellular_component)|GO:0005576(extracellular region)|GO:0008150(biological_process)	ENSMUST00000111466	TC1598913
34933	Mus musculus claudin 12 (Cldn12), transcript variant 2, mRNA [NM_001193659]	1.60185	3153.2	9570.96	A_55_P1994539	NM_001193659	Cldn12	NM_001193659	mm|5qA1	Mm.40132	64945	GO:0005198(structural molecule activity)|GO:0005886(plasma membrane)|GO:0005923(tight junction)|GO:0016020(membrane)|GO:0016021(integral to membrane)|GO:0030054(cell junction)|GO:0071944(cell periphery)	ENSMUST00000115446	TC1576077
17137	Mus musculus family with sequence similarity 26, member F (Fam26f), mRNA [NM_175449]	1.60151	128.392	389.619	A_51_P100852	NM_175449	Fam26f	NM_175449	mm|10qB1	Mm.34479	215900	GO:0003674(molecular_function)|GO:0005575(cellular_component)|GO:0008150(biological_process)|GO:0016020(membrane)|GO:0016021(integral to membrane)	ENSMUST00000062784	TC1586587
1883	Mus musculus StAR-related lipid transfer (START) domain containing 6 (Stard6), mRNA [NM_029019]	1.59916	198.615	601.736	A_52_P85765	NM_029019	Stard6	NM_029019	mm|18qE2	Mm.83623	170461	GO:0005575(cellular_component)|GO:0006694(steroid biosynthetic process)|GO:0006810(transport)|GO:0006869(lipid transport)|GO:0008150(biological_process)|GO:0008289(lipid binding)|GO:0015485(cholesterol binding)|GO:0017127(cholesterol transporter activity)|GO:0030301(cholesterol transport)	ENSMUST00000114959	TC1583236
3442	Mus musculus protein phosphatase 1, regulatory (inhibitor) subunit 3G (Ppp1r3g), mRNA [NM_029628]	1.5989	87.2194	264.198	A_51_P155873	NM_029628	Ppp1r3g	NM_029628	mm|13qA3.3	Mm.44745	76487	GO:0005737(cytoplasm)|GO:0019903(protein phosphatase binding)|GO:0042593(glucose homeostasis)|GO:0045725(positive regulation of glycogen biosynthetic process)|GO:2000467(positive regulation of glycogen (starch) synthase activity)|GO:2001069(glycogen binding)		TC1598805
13430	Mus musculus protease, serine, 36 (Prss36), mRNA [NM_001081374]	1.59649	980.617	2965.45	A_55_P2135860	NM_001081374	Prss36	NM_001081374	mm|7qF3	Mm.334253	77613	GO:0004252(serine-type endopeptidase activity)|GO:0005737(cytoplasm)|GO:0006508(proteolysis)|GO:0008152(metabolic process)|GO:0008233(peptidase activity)|GO:0008236(serine-type peptidase activity)|GO:0016787(hydrolase activity)	ENSMUST00000094026	TC1614536
20284	lincRNA:chr16:90038086-90127636 reverse strand	1.59381	36.495	110.158	A_30_P01017534	chr16:90038086-90127636_R			mm|16qC3.3
49471	Mus musculus cytochrome P450, family 27, subfamily a, polypeptide 1 (Cyp27a1), nuclear gene encoding mitochondrial protein, mRNA [NM_024264]	1.59226	46.5747	140.432	A_51_P112817	NM_024264	Cyp27a1	NM_024264	mm|1qC3	Mm.85083	104086	GO:0004497(monooxygenase activity)|GO:0005506(iron ion binding)|GO:0005739(mitochondrion)|GO:0005740(mitochondrial envelope)|GO:0005743(mitochondrial inner membrane)|GO:0008203(cholesterol metabolic process)|GO:0009055(electron carrier activity)|GO:0016020(membrane)|GO:0016491(oxidoreductase activity)|GO:0016705(oxidoreductase activity, acting on paired donors, with incorporation or reduction of …	ENSMUST00000027356	TC1645174	Primary bile acid biosynthesis // Metabolic pathways // PPAR signaling pathway	mmu00120 // mmu01100 // mmu03320
11342	Mus musculus MAS1 oncogene (Mas1), mRNA [NM_008552]	1.59074	50.8039	153.023	A_55_P2130885	NM_008552	Mas1	NM_008552	mm|17qA1	Mm.425994	17171	GO:0001595(angiotensin receptor activity)|GO:0001933(negative regulation of protein phosphorylation)|GO:0004871(signal transducer activity)|GO:0004930(G-protein coupled receptor activity)|GO:0005886(plasma membrane)|GO:0007165(signal transduction)|GO:0007186(G-protein coupled receptor signaling pathway)|GO:0007250(activation of NF-kappaB-inducing kinase activity)|GO:0007283(spermatogenesis)|GO:00…	ENSMUST00000089015	TC1587470	Neuroactive ligand-receptor interaction // Renin-angiotensin system	mmu04080 // mmu04614
3698	Mus musculus lysophosphatidic acid receptor 4 (Lpar4), mRNA [NM_175271]	1.58914	891.056	2680.91	A_52_P438036	NM_175271	Lpar4	NM_175271	mm|XqD	Mm.90147	78134	GO:0004871(signal transducer activity)|GO:0004930(G-protein coupled receptor activity)|GO:0005886(plasma membrane)|GO:0007165(signal transduction)|GO:0007186(G-protein coupled receptor signaling pathway)|GO:0008289(lipid binding)|GO:0016020(membrane)|GO:0016021(integral to membrane)|GO:0035589(G-protein coupled purinergic nucleotide receptor signaling pathway)|GO:0045028(G-protein coupled puriner…	ENSMUST00000060576	TC1580334	Neuroactive ligand-receptor interaction // PI3K-Akt signaling pathway	mmu04080 // mmu04151
31240	Mus musculus Abelson helper integration site 1 (Ahi1), transcript variant 1, mRNA [NM_026203]	1.58883	299.326	900.391	A_51_P112174	NM_026203	Ahi1	NM_026203	mm|10qA3	Mm.253280	52906	GO:0001738(morphogenesis of a polarized epithelium)|GO:0001947(heart looping)|GO:0002092(positive regulation of receptor internalization)|GO:0005515(protein binding)|GO:0005737(cytoplasm)|GO:0005813(centrosome)|GO:0005814(centriole)|GO:0005856(cytoskeleton)|GO:0005911(cell-cell junction)|GO:0005912(adherens junction)|GO:0005929(cilium)|GO:0005932(microtubule basal body)|GO:0007169(transmembrane r…	ENSMUST00000105525	NP523400
20741	lincRNA:chr17:15100982-15115630 reverse strand	1.58669	109.802	329.799	A_30_P01020263	chr17:15100982-15115630_R			mm|17qA2
49424	Mus musculus thioesterase superfamily member 4 (Them4), mRNA [NM_029431]	1.58511	487.675	1463.18	A_51_P121302	NM_029431	Them4	NM_029431	mm|3qF2.1	Mm.45092	75778	GO:0005737(cytoplasm)|GO:0005739(mitochondrion)|GO:0005743(mitochondrial inner membrane)|GO:0005829(cytosol)|GO:0005886(plasma membrane)|GO:0006629(lipid metabolic process)|GO:0006631(fatty acid metabolic process)|GO:0006915(apoptotic process)|GO:0016020(membrane)|GO:0016290(palmitoyl-CoA hydrolase activity)|GO:0016787(hydrolase activity)|GO:0019048(virus-host interaction)|GO:0042995(cell project…	ENSMUST00000049822	TC1602152	PI3K-Akt signaling pathway	mmu04151
61236	Mus musculus adult male testis cDNA, RIKEN full-length enriched library, clone:4930529H12 product:RIKEN cDNA 4930529H12 gene, full insert sequence. [AK015935]	1.58397	44.9756	134.834	A_55_P1953540	AK015935	Orly	AK015935		Mm.463004	75204	GO:0003674(molecular_function)|GO:0005575(cellular_component)|GO:0008150(biological_process)		NP742037
29248	Mus musculus Abelson helper integration site 1 (Ahi1), transcript variant 1, mRNA [NM_026203]	1.5829	326.307	977.521	A_51_P112174	NM_026203	Ahi1	NM_026203	mm|10qA3	Mm.253280	52906	GO:0001738(morphogenesis of a polarized epithelium)|GO:0001947(heart looping)|GO:0002092(positive regulation of receptor internalization)|GO:0005515(protein binding)|GO:0005737(cytoplasm)|GO:0005813(centrosome)|GO:0005814(centriole)|GO:0005856(cytoskeleton)|GO:0005911(cell-cell junction)|GO:0005912(adherens junction)|GO:0005929(cilium)|GO:0005932(microtubule basal body)|GO:0007169(transmembrane r…	ENSMUST00000105525	NP523400
58910	lysophosphatidylcholine acyltransferase 1 [Source:MGI Symbol;Acc:MGI:2384812] [ENSMUST00000022099]	1.58081	288.748	863.755	A_51_P405089	ENSMUST00000022099	Lpcat1	AK081865	mm|13qC1	Mm.284649	210992	GO:0005509(calcium ion binding)|GO:0005783(endoplasmic reticulum)|GO:0005794(Golgi apparatus)|GO:0006629(lipid metabolic process)|GO:0008152(metabolic process)|GO:0008654(phospholipid biosynthetic process)|GO:0016020(membrane)|GO:0016021(integral to membrane)|GO:0016740(transferase activity)|GO:0016746(transferase activity, transferring acyl groups)|GO:0043129(surfactant homeostasis)|GO:0045732(p…	ENSMUST00000022099	TC1574098	Glycerophospholipid metabolism // Ether lipid metabolism // Metabolic pathways	mmu00564 // mmu00565 // mmu01100
21942	Mus musculus SMAD family member 9 (Smad9), mRNA [NM_019483]	1.57988	492.954	1473.66	A_55_P2129696	NM_019483	Smad9	NM_019483	mm|3qC		55994	GO:0001880(Mullerian duct regression)|GO:0003700(sequence-specific DNA binding transcription factor activity)|GO:0005515(protein binding)|GO:0005622(intracellular)|GO:0005634(nucleus)|GO:0005667(transcription factor complex)|GO:0005737(cytoplasm)|GO:0006351(transcription, DNA-dependent)|GO:0006355(regulation of transcription, DNA-dependent)|GO:0006468(protein phosphorylation)|GO:0007179(transform…	ENSMUST00000029371		TGF-beta signaling pathway	mmu04350
34999	Mus musculus ATP-binding cassette, sub-family B (MDR/TAP), member 9 (Abcb9), mRNA [NM_019875]	1.57864	4644.94	13873.9	A_51_P202801	NM_019875	Abcb9	NM_019875	mm|5qF	Mm.254839	56325	GO:0000166(nucleotide binding)|GO:0001916(positive regulation of T cell mediated cytotoxicity)|GO:0005524(ATP binding)|GO:0005764(lysosome)|GO:0005765(lysosomal membrane)|GO:0005789(endoplasmic reticulum membrane)|GO:0005886(plasma membrane)|GO:0006810(transport)|GO:0015031(protein transport)|GO:0015197(peptide transporter activity)|GO:0015421(oligopeptide-transporting ATPase activity)|GO:0015440…	ENSMUST00000031354	TC1577389	ABC transporters // Lysosome	mmu02010 // mmu04142
15701	lincRNA:chr1:94608820-94634671 forward strand	1.57793	42.8935	128.055	A_30_P01028067	chr1:94608820-94634671_F			mm|1qD
47109	Mus musculus major facilitator superfamily domain containing 7C (Mfsd7c), mRNA [NM_145447]	1.57749	1091.2	3256.67	A_51_P386899	NM_145447	Mfsd7c	NM_145447	mm|12qD2	Mm.301076	217721	GO:0005575(cellular_component)|GO:0005886(plasma membrane)|GO:0006810(transport)|GO:0015232(heme transporter activity)|GO:0015886(heme transport)|GO:0016020(membrane)|GO:0016021(integral to membrane)|GO:0020037(heme binding)|GO:0055085(transmembrane transport)	ENSMUST00000040461	TC1578505
1689	Mus musculus cytochrome P450, family 27, subfamily a, polypeptide 1 (Cyp27a1), nuclear gene encoding mitochondrial protein, mRNA [NM_024264]	1.5744	50.0941	149.186	A_51_P112817	NM_024264	Cyp27a1	NM_024264	mm|1qC3	Mm.85083	104086	GO:0004497(monooxygenase activity)|GO:0005506(iron ion binding)|GO:0005739(mitochondrion)|GO:0005740(mitochondrial envelope)|GO:0005743(mitochondrial inner membrane)|GO:0008203(cholesterol metabolic process)|GO:0009055(electron carrier activity)|GO:0016020(membrane)|GO:0016491(oxidoreductase activity)|GO:0016705(oxidoreductase activity, acting on paired donors, with incorporation or reduction of …	ENSMUST00000027356	TC1645174	Primary bile acid biosynthesis // Metabolic pathways // PPAR signaling pathway	mmu00120 // mmu01100 // mmu03320
62086	Mus musculus troponin T1, skeletal, slow (Tnnt1), mRNA [NM_011618]	1.57301	417.319	1241.63	A_55_P2088385	NM_011618	Tnnt1	NM_011618	mm|7qA1	Mm.358643	21955	GO:0003009(skeletal muscle contraction)|GO:0005523(tropomyosin binding)|GO:0005861(troponin complex)|GO:0006937(regulation of muscle contraction)|GO:0031014(troponin T binding)|GO:0031444(slow-twitch skeletal muscle fiber contraction)|GO:0045932(negative regulation of muscle contraction)	ENSMUST00000178163	TC1701895
28620	lincRNA:chr14:26834450-26847000 forward strand	1.5729	864.479	2571.84	A_30_P01019479	chr14:26834450-26847000_F			mm|14qA3
59985	Mus musculus progestin and adipoQ receptor family member V (Paqr5), mRNA [NM_028748]	1.57251	35.4774	105.518	A_52_P421344	NM_028748	Paqr5	NM_028748	mm|9qB	Mm.273267	74090	GO:0005496(steroid binding)|GO:0007275(multicellular organismal development)|GO:0008289(lipid binding)|GO:0016020(membrane)|GO:0016021(integral to membrane)|GO:0030154(cell differentiation)|GO:0048477(oogenesis)	ENSMUST00000034817	TC1591458
26243	Mus musculus UDP-glucose glycoprotein glucosyltransferase 2 (Uggt2), mRNA [NM_001081252]	1.57201	659.503	1960.83	A_52_P297773	NM_001081252	Uggt2	NM_001081252	mm|14qE4	Mm.213406	66435	GO:0003674(molecular_function)|GO:0005575(cellular_component)|GO:0008150(biological_process)	ENSMUST00000131424	TC1583908	Protein processing in endoplasmic reticulum	mmu04141
16973	Mus musculus integrin, alpha 10 (Itga10), mRNA [NM_001081053]	1.57141	4312.15	12815.5	A_55_P2097913	NM_001081053	Itga10	NM_001081053	mm|3qF2.1	Mm.32741	213119	GO:0007155(cell adhesion)|GO:0007229(integrin-mediated signaling pathway)|GO:0016020(membrane)|GO:0016021(integral to membrane)	ENSMUST00000029744	TC1611587	PI3K-Akt signaling pathway // Focal adhesion // ECM-receptor interaction // Regulation of actin cytoskeleton // Hypertrophic cardiomyopathy (HCM) // Arrhythmogenic right ventricular cardiomyopathy (ARVC) // Dilated cardiomyopathy	mmu04151 // mmu04510 // mmu04512 // mmu04810 // mmu05410 // mmu05412 // mmu05414
11992	lincRNA:chr17:36136010-36136696 forward strand	1.57029	42.7486	126.948	A_30_P01032982	chr17:36136010-36136696_F			mm|17qB1
10357	Mus musculus growth differentiation factor 10 (Gdf10), mRNA [NM_145741]	1.56804	975.073	2891.12	A_51_P185247	NM_145741	Gdf10	NM_145741	mm|14qB	Mm.432071	14560	GO:0005125(cytokine activity)|GO:0005576(extracellular region)|GO:0005615(extracellular space)|GO:0008083(growth factor activity)|GO:0040007(growth)|GO:0045669(positive regulation of osteoblast differentiation)	ENSMUST00000168727	NP578651
58672	Mus musculus cytochrome P450, family 2, subfamily c, polypeptide 44 (Cyp2c44), transcript variant 1, mRNA [NM_001001446]	1.56701	49.6355	147.064	A_51_P209782	NM_001001446	Cyp2c44	NM_001001446	mm|19qC3	Mm.329866	226143	GO:0004497(monooxygenase activity)|GO:0008392(arachidonic acid epoxygenase activity)|GO:0016491(oxidoreductase activity)|GO:0043231(intracellular membrane-bounded organelle)|GO:0046872(metal ion binding)|GO:0055114(oxidation-reduction process)	ENSMUST00000026211	TC1580533	Arachidonic acid metabolism // Linoleic acid metabolism // Retinol metabolism // Metabolism of xenobiotics by cytochrome P450 // Drug metabolism - cytochrome P450 // Metabolic pathways // Serotonergic synapse // Chemical carcinogenesis	mmu00590 // mmu00591 // mmu00830 // mmu00980 // mmu00982 // mmu01100 // mmu04726 // mmu05204
19424	Mus musculus X-linked myotubular myopathy gene 1 (Mtm1), transcript variant 1, mRNA [NM_001164190]	1.56599	442.352	1309.72	A_55_P2043982	NM_001164190	Mtm1	NM_001164190	mm|XqA7.2	Mm.274981	17772	GO:0001726(ruffle)|GO:0004438(phosphatidylinositol-3-phosphatase activity)|GO:0004721(phosphoprotein phosphatase activity)|GO:0004725(protein tyrosine phosphatase activity)|GO:0005737(cytoplasm)|GO:0005768(endosome)|GO:0005770(late endosome)|GO:0005886(plasma membrane)|GO:0006470(protein dephosphorylation)|GO:0006810(transport)|GO:0008333(endosome to lysosome transport)|GO:0015031(protein transpo…	ENSMUST00000114617	TC1580326	Inositol phosphate metabolism // Metabolic pathways // Phosphatidylinositol signaling system	mmu00562 // mmu01100 // mmu04070
41884	Mus musculus immunoglobulin superfamily, member 23 (Igsf23), mRNA [NM_027308]	1.56571	38.8535	115.016	A_51_P281778	NM_027308	Igsf23	NM_027308	mm|7qA3	Mm.98583	70080	GO:0003674(molecular_function)|GO:0005575(cellular_component)|GO:0008150(biological_process)	ENSMUST00000043440	TC1777600
56895	lincRNA:chr1:71939741-71947891 forward strand	1.56417	141.898	419.604	A_30_P01027939	chr1:71939741-71947891_F			mm|1qC3
13248	Mus musculus stabilin 2 (Stab2), mRNA [NM_138673]	1.56188	88.2018	260.406	A_55_P1974028	NM_138673	Stab2	NM_138673	mm|10qC1	Mm.279611	192188	GO:0005041(low-density lipoprotein receptor activity)|GO:0005044(scavenger receptor activity)|GO:0005540(hyaluronic acid binding)|GO:0005737(cytoplasm)|GO:0005886(plasma membrane)|GO:0005887(integral to plasma membrane)|GO:0006897(endocytosis)|GO:0007155(cell adhesion)|GO:0016020(membrane)|GO:0016021(integral to membrane)|GO:0030169(low-density lipoprotein particle binding)|GO:0042742(defense res…	ENSMUST00000035288	TC1586292
20868	Mus musculus sodium channel and clathrin linker 1 (Sclt1), mRNA [NM_001081411]	1.56132	317.903	938.204	A_52_P62530	NM_001081411	Sclt1	NM_001081411	mm|3qB	Mm.331001	67161	GO:0005737(cytoplasm)|GO:0005813(centrosome)|GO:0008022(protein C-terminus binding)|GO:0017080(sodium channel regulator activity)|GO:0030276(clathrin binding)|GO:0045111(intermediate filament cytoskeleton)|GO:0045162(clustering of voltage-gated sodium channels)|GO:0071439(clathrin complex)	ENSMUST00000148769	TC1620953
12351	Mus musculus glycosyltransferase 28 domain containing 2 (Glt28d2), mRNA [NM_177130]	1.55977	774.089	2282.07	A_51_P314652	NM_177130	Glt28d2	NM_177130	mm|3qF1	Mm.482978	320302	GO:0005575(cellular_component)|GO:0008150(biological_process)|GO:0016740(transferase activity)	ENSMUST00000033643		N-Glycan biosynthesis // Metabolic pathways	mmu00510 // mmu01100
34341	Mus musculus ribokinase (Rbks), mRNA [NM_153196]	1.55923	759.243	2237.47	A_51_P181722	NM_153196	Rbks	NM_153196	mm|5qB1	Mm.22519	71336	GO:0000166(nucleotide binding)|GO:0004747(ribokinase activity)|GO:0005524(ATP binding)|GO:0005575(cellular_component)|GO:0005975(carbohydrate metabolic process)|GO:0006014(D-ribose metabolic process)|GO:0016301(kinase activity)|GO:0016310(phosphorylation)|GO:0016740(transferase activity)|GO:0016773(phosphotransferase activity, alcohol group as acceptor)	ENSMUST00000031018	TC1702473	Pentose phosphate pathway	mmu00030
51924	lincRNA:chr14:26834450-26847000 forward strand	1.55671	4139.83	12178.6	A_30_P01024251	chr14:26834450-26847000_F			mm|14qA3
24707	lincRNA:chr14:26973425-26986650 forward strand	1.55549	29210.6	85859.7	A_30_P01021217	chr14:26973425-26986650_F			mm|14qA3
49458	Mus musculus PRAME family member 12 (Pramef12), mRNA [NM_029948]	1.55376	73.1176	214.659	A_51_P487628	NM_029948	Pramef12	NM_029948	mm|4qE1	Mm.31283	77632	GO:0003674(molecular_function)|GO:0005575(cellular_component)|GO:0008150(biological_process)	ENSMUST00000030326	TC1576867
7292	PREDICTED: Mus musculus RIKEN cDNA B230311B06 gene, transcript variant 1 (B230311B06Rik), mRNA [XM_003945419]	1.55353	171.235	502.632	A_52_P81324	XM_003945419	B230311B06Rik	XM_003945419	mm|7qF2	Mm.291232	381914	GO:0003674(molecular_function)|GO:0005575(cellular_component)|GO:0008150(biological_process)		TC1635994
15481	Mus musculus solute carrier family 26 (sulfate transporter), member 1 (Slc26a1), mRNA [NM_174870]	1.55349	99.4628	291.951	A_55_P2115567	NM_174870	Slc26a1	NM_174870	mm|5qF	Mm.440571	231583	GO:0006810(transport)|GO:0006821(chloride transport)|GO:0008271(secondary active sulfate transmembrane transporter activity)|GO:0008272(sulfate transport)|GO:0015108(chloride transmembrane transporter activity)|GO:0015116(sulfate transmembrane transporter activity)|GO:0016020(membrane)|GO:0016021(integral to membrane)|GO:0019531(oxalate transmembrane transporter activity)|GO:0019532(oxalate trans…	ENSMUST00000051757	TC1580138
36539	Mus musculus mab-21-like 3 (C. elegans) (Mab21l3), mRNA [NM_172295]	1.55092	343.957	1007.81	A_55_P2090060	NM_172295	Mab21l3	NM_172295	mm|3qF2.2	Mm.32900	242125	GO:0003674(molecular_function)|GO:0005575(cellular_component)|GO:0008150(biological_process)	ENSMUST00000118411	TC1584578
53086	Mus musculus RIKEN cDNA A930005H10 gene (A930005H10Rik), transcript variant 2, non-coding RNA [NR_015487]	1.55046	746.35	2186.14	A_66_P125862	NR_015487	A930005H10Rik	NR_015487	mm|3qG1	Mm.392043	68161	GO:0003674(molecular_function)|GO:0005575(cellular_component)|GO:0008150(biological_process)		TC1628773
12366	Mus musculus solute carrier family 26 (sulfate transporter), member 2 (Slc26a2), mRNA [NM_007885]	1.55034	642.356	1881.37	A_66_P100696	NM_007885	Slc26a2	NM_007885	mm|18qE1	Mm.24803	13521	GO:0001503(ossification)|GO:0006810(transport)|GO:0008271(secondary active sulfate transmembrane transporter activity)|GO:0008272(sulfate transport)|GO:0015116(sulfate transmembrane transporter activity)|GO:0016020(membrane)|GO:0016021(integral to membrane)|GO:0055085(transmembrane transport)	ENSMUST00000146409	TC1582121
48971	lincRNA:chr14:26973425-26986650 forward strand	1.5496	186.483	545.905	A_30_P01022004	chr14:26973425-26986650_F			mm|14qA3
46265	Mus musculus ectonucleotide pyrophosphatase/phosphodiesterase 2 (Enpp2), transcript variant 1, mRNA [NM_001136077]	1.54778	20587.7	60191.6	A_55_P2055597	NM_001136077	Enpp2	NM_001136077	mm|15qD1	Mm.250256	18606	GO:0003676(nucleic acid binding)|GO:0003824(catalytic activity)|GO:0004528(phosphodiesterase I activity)|GO:0004551(nucleotide diphosphatase activity)|GO:0004622(lysophospholipase activity)|GO:0005044(scavenger receptor activity)|GO:0005509(calcium ion binding)|GO:0005576(extracellular region)|GO:0005615(extracellular space)|GO:0005887(integral to plasma membrane)|GO:0006629(lipid metabolic proce…	ENSMUST00000167541	TC1723116	Ether lipid metabolism	mmu00565
52111	Mus musculus meteorin, glial cell differentiation regulator (Metrn), mRNA [NM_133719]	1.54729	4129.7	12069.8	A_51_P208769	NM_133719	Metrn	NM_133719	mm|17qA3.3	Mm.41925	70083	GO:0003674(molecular_function)|GO:0005576(extracellular region)|GO:0005615(extracellular space)|GO:0007275(multicellular organismal development)|GO:0007399(nervous system development)|GO:0010001(glial cell differentiation)|GO:0030154(cell differentiation)|GO:0050772(positive regulation of axonogenesis)	ENSMUST00000002344	NP1479938
20618	Mus musculus solute carrier family 7 (cationic amino acid transporter, y+ system), member 1 (Slc7a1), mRNA [NM_007513]	1.54592	20239.1	59096.2	A_66_P106661	NM_007513	Slc7a1	NM_007513	mm|5qG3	Mm.275489	11987	GO:0003333(amino acid transmembrane transport)|GO:0005886(plasma membrane)|GO:0006810(transport)|GO:0006865(amino acid transport)|GO:0015171(amino acid transmembrane transporter activity)|GO:0015181(arginine transmembrane transporter activity)|GO:0015807(L-amino acid transport)|GO:0015809(arginine transport)|GO:0016020(membrane)|GO:0016021(integral to membrane)|GO:0032006(regulation of TOR signal…	ENSMUST00000048116	TC1770243
45745	Mus musculus pregnancy-specific glycoprotein 23 (Psg23), mRNA [NM_020261]	1.54458	2419.71	7058.76	A_55_P2067741	NM_020261	Psg23	NM_020261	mm|7qA3	Mm.333617	56868	GO:0005575(cellular_component)|GO:0007565(female pregnancy)|GO:0010628(positive regulation of gene expression)|GO:0043499(eukaryotic cell surface binding)	ENSMUST00000057810	TC1575175
40456	Mus musculus peptidase inhibitor 16 (Pi16), mRNA [NM_023734]	1.54366	64.4965	188.028	A_55_P1999102	NM_023734	Pi16	NM_023734	mm|17qA3.3	Mm.30950	74116	GO:0005576(extracellular region)|GO:0010466(negative regulation of peptidase activity)|GO:0016020(membrane)|GO:0016021(integral to membrane)|GO:0030414(peptidase inhibitor activity)	ENSMUST00000114701	TC1585108
1852	Mus musculus myomesin 2 (Myom2), mRNA [NM_008664]	1.54323	178.585	520.482	A_51_P431785	NM_008664	Myom2	NM_008664	mm|8qA1.1	Mm.272115	17930	GO:0005200(structural constituent of cytoskeleton)|GO:0005856(cytoskeleton)|GO:0006936(muscle contraction)|GO:0031430(M band)	ENSMUST00000033842	TC1581359
4912	Mus musculus EH-domain containing 3 (Ehd3), mRNA [NM_020578]	1.54246	5383.39	15681.3	A_51_P360918	NM_020578	Ehd3	NM_020578	mm|17qE2	Mm.18526	57440	GO:0000166(nucleotide binding)|GO:0003924(GTPase activity)|GO:0005509(calcium ion binding)|GO:0005515(protein binding)|GO:0005524(ATP binding)|GO:0005525(GTP binding)|GO:0005737(cytoplasm)|GO:0005768(endosome)|GO:0005886(plasma membrane)|GO:0016020(membrane)|GO:0030139(endocytic vesicle)|GO:0032456(endocytic recycling)|GO:0046872(metal ion binding)|GO:0048471(perinuclear region of cytoplasm)|GO:0…	ENSMUST00000024860	TC1577510	Endocytosis	mmu04144
8854	Mus musculus laminin, alpha 1 (Lama1), mRNA [NM_008480]	1.54239	1735.36	5054.71	A_66_P118600	NM_008480	Lama1	NM_008480	mm|17qE1.1	Mm.303386	16772	GO:0002011(morphogenesis of an epithelial sheet)|GO:0005102(receptor binding)|GO:0005201(extracellular matrix structural constituent)|GO:0005515(protein binding)|GO:0005576(extracellular region)|GO:0005578(proteinaceous extracellular matrix)|GO:0005604(basement membrane)|GO:0005605(basal lamina)|GO:0005606(laminin-1 complex)|GO:0005608(laminin-3 complex)|GO:0005615(extracellular space)|GO:0005911…	ENSMUST00000035471	TC1578025	PI3K-Akt signaling pathway // Focal adhesion // ECM-receptor interaction // Toxoplasmosis // Amoebiasis // Pathways in cancer // Small cell lung cancer	mmu04151 // mmu04510 // mmu04512 // mmu05145 // mmu05146 // mmu05200 // mmu05222
41632	Mus musculus tryptophanyl-tRNA synthetase (Wars), transcript variant 2, mRNA [NM_001164314]	1.54202	26937.4	78441.9	A_55_P1972275	NM_001164314	Wars	NM_001164314	mm|12qF1	Mm.38433	22375	GO:0000166(nucleotide binding)|GO:0001525(angiogenesis)|GO:0004812(aminoacyl-tRNA ligase activity)|GO:0004830(tryptophan-tRNA ligase activity)|GO:0005524(ATP binding)|GO:0005737(cytoplasm)|GO:0006412(translation)|GO:0006418(tRNA aminoacylation for protein translation)|GO:0006436(tryptophanyl-tRNA aminoacylation)|GO:0016874(ligase activity)|GO:0045765(regulation of angiogenesis)	ENSMUST00000161154	TC1573373	Aminoacyl-tRNA biosynthesis	mmu00970
57931	Mus musculus phosphatidylinositol glycan anchor biosynthesis, class G (Pigg), mRNA [NM_001081234]	1.54188	323.26	941.25	A_55_P1962026	NM_001081234	Pigg	NM_001081234	mm|5qF	Mm.319881	433931	GO:0005783(endoplasmic reticulum)|GO:0006506(GPI anchor biosynthetic process)|GO:0051267(CP2 mannose-ethanolamine phosphotransferase activity)	ENSMUST00000031189	TC1744456	Glycosylphosphatidylinositol(GPI)-anchor biosynthesis	mmu00563
52075	PREDICTED: Mus musculus RIKEN cDNA 9330102E08 gene (9330102E08Rik), misc_RNA [XR_105034]	1.54181	117.598	342.398	A_55_P2199717	XR_105034	9330102E08Rik	XR_105034	mm|6qF3	Mm.426356	330427			TC1605746
7817	Mus musculus acyl-Coenzyme A oxidase 2, branched chain (Acox2), transcript variant 1, mRNA [NM_053115]	1.54064	7933.18	23079.5	A_66_P138319	NM_053115	Acox2	NM_053115	mm|14qA1	Mm.28700	93732	GO:0003995(acyl-CoA dehydrogenase activity)|GO:0003997(acyl-CoA oxidase activity)|GO:0005102(receptor binding)|GO:0005504(fatty acid binding)|GO:0005777(peroxisome)|GO:0006629(lipid metabolic process)|GO:0006631(fatty acid metabolic process)|GO:0006635(fatty acid beta-oxidation)|GO:0008152(metabolic process)|GO:0016491(oxidoreductase activity)|GO:0016627(oxidoreductase activity, acting on the CH-…	ENSMUST00000164598	TC1581172	Primary bile acid biosynthesis // Metabolic pathways // PPAR signaling pathway // Peroxisome	mmu00120 // mmu01100 // mmu03320 // mmu04146
6008	Mus musculus adenylate kinase 4 (Ak4), nuclear gene encoding mitochondrial protein, transcript variant 1, mRNA [NM_001177602]	1.5402	6054.82	17609.5	A_55_P2089223	NM_001177602	Ak4	NM_001177602	mm|4qC6	Mm.42040	11639	GO:0000166(nucleotide binding)|GO:0004017(adenylate kinase activity)|GO:0005524(ATP binding)|GO:0005525(GTP binding)|GO:0005737(cytoplasm)|GO:0005739(mitochondrion)|GO:0005759(mitochondrial matrix)|GO:0006139(nucleobase-containing compound metabolic process)|GO:0009165(nucleotide biosynthetic process)|GO:0016301(kinase activity)|GO:0016310(phosphorylation)|GO:0016740(transferase activity)|GO:0016…	ENSMUST00000106946	TC1677157	Purine metabolism // Metabolic pathways	mmu00230 // mmu01100
24595	Mus musculus Abelson helper integration site 1 (Ahi1), transcript variant 1, mRNA [NM_026203]	1.53845	297.532	864.276	A_51_P112174	NM_026203	Ahi1	NM_026203	mm|10qA3	Mm.253280	52906	GO:0001738(morphogenesis of a polarized epithelium)|GO:0001947(heart looping)|GO:0002092(positive regulation of receptor internalization)|GO:0005515(protein binding)|GO:0005737(cytoplasm)|GO:0005813(centrosome)|GO:0005814(centriole)|GO:0005856(cytoskeleton)|GO:0005911(cell-cell junction)|GO:0005912(adherens junction)|GO:0005929(cilium)|GO:0005932(microtubule basal body)|GO:0007169(transmembrane r…	ENSMUST00000105525	NP523400
15747	Mus musculus myosin, heavy polypeptide 14 (Myh14), transcript variant 1, mRNA [NM_001271538]	1.5377	1104.88	3207.83	A_55_P2090070	NM_001271538	Myh14	NM_001271538	mm|7qB4	Mm.158289	71960	GO:0000146(microfilament motor activity)|GO:0000166(nucleotide binding)|GO:0001725(stress fiber)|GO:0003774(motor activity)|GO:0003779(actin binding)|GO:0005516(calmodulin binding)|GO:0005524(ATP binding)|GO:0005737(cytoplasm)|GO:0006200(ATP catabolic process)|GO:0008152(metabolic process)|GO:0008360(regulation of cell shape)|GO:0016459(myosin complex)|GO:0030048(actin filament-based movement)|GO…	ENSMUST00000107900	NP836942	Tight junction // Regulation of actin cytoskeleton // Viral myocarditis	mmu04530 // mmu04810 // mmu05416
28624	Mus musculus zinc finger protein 711 (Zfp711), mRNA [NM_177747]	1.5349	43.7769	126.852	A_55_P2082653	NM_177747	Zfp711	NM_177747	mm|XqE1	Mm.259846	245595	GO:0005634(nucleus)|GO:0043565(sequence-specific DNA binding)|GO:0045893(positive regulation of transcription, DNA-dependent)	ENSMUST00000113409	TC1599821
12566	Mus musculus phosphodiesterase 3B, cGMP-inhibited (Pde3b), mRNA [NM_011055]	1.53374	1677.77	4857.76	A_55_P2032538	NM_011055	Pde3b	NM_011055	mm|7qF1	Mm.430730	18576	GO:0001525(angiogenesis)|GO:0003824(catalytic activity)|GO:0004114(3',5'-cyclic-nucleotide phosphodiesterase activity)|GO:0004115(3',5'-cyclic-AMP phosphodiesterase activity)|GO:0004119(cGMP-inhibited cyclic-nucleotide phosphodiesterase activity)|GO:0005783(endoplasmic reticulum)|GO:0005794(Golgi apparatus)|GO:0006198(cAMP catabolic process)|GO:0007162(negative regulation of cell adhesion)|GO:000…	ENSMUST00000032909		Purine metabolism // Insulin signaling pathway // Progesterone-mediated oocyte maturation // Morphine addiction	mmu00230 // mmu04910 // mmu04914 // mmu05032
45397		1.53036	107.796	311.377	A_55_P2014315				mm|16qC1.3
23039	Mus musculus inositol polyphosphate 5-phosphatase J (Inpp5j), mRNA [NM_172439]	1.52307	28.1255	80.8334	A_55_P2115871	NM_172439	Inpp5j	NM_172439	mm|11qA1	Mm.24313	170835	GO:0001726(ruffle)|GO:0004445(inositol-polyphosphate 5-phosphatase activity)|GO:0005737(cytoplasm)|GO:0005886(plasma membrane)|GO:0010977(negative regulation of neuron projection development)|GO:0016311(dephosphorylation)|GO:0016787(hydrolase activity)|GO:0017124(SH3 domain binding)|GO:0019898(extrinsic to membrane)|GO:0030426(growth cone)|GO:0031115(negative regulation of microtubule polymerizat…	ENSMUST00000154756	TC1638709	Inositol phosphate metabolism // Metabolic pathways // Phosphatidylinositol signaling system	mmu00562 // mmu01100 // mmu04070
20452	Mus musculus adrenergic receptor kinase, beta 2 (Adrbk2), transcript variant 1, mRNA [NM_177078]	1.52227	48.6054	139.615	A_51_P108581	NM_177078	Adrbk2	NM_177078	mm|5qF	Mm.285619	320129	GO:0000166(nucleotide binding)|GO:0001934(positive regulation of protein phosphorylation)|GO:0002029(desensitization of G-protein coupled receptor protein signaling pathway)|GO:0004672(protein kinase activity)|GO:0004674(protein serine/threonine kinase activity)|GO:0004703(G-protein coupled receptor kinase activity)|GO:0005524(ATP binding)|GO:0005543(phospholipid binding)|GO:0005634(nucleus)|GO:0…	ENSMUST00000065167		Olfactory transduction	mmu04740
30018	Mus musculus Abelson helper integration site 1 (Ahi1), transcript variant 1, mRNA [NM_026203]	1.52194	285.216	819.079	A_51_P112174	NM_026203	Ahi1	NM_026203	mm|10qA3	Mm.253280	52906	GO:0001738(morphogenesis of a polarized epithelium)|GO:0001947(heart looping)|GO:0002092(positive regulation of receptor internalization)|GO:0005515(protein binding)|GO:0005737(cytoplasm)|GO:0005813(centrosome)|GO:0005814(centriole)|GO:0005856(cytoskeleton)|GO:0005911(cell-cell junction)|GO:0005912(adherens junction)|GO:0005929(cilium)|GO:0005932(microtubule basal body)|GO:0007169(transmembrane r…	ENSMUST00000105525	NP523400
50549	Mus musculus thioesterase superfamily member 4 (Them4), mRNA [NM_029431]	1.52132	471.491	1353.43	A_51_P121302	NM_029431	Them4	NM_029431	mm|3qF2.1	Mm.45092	75778	GO:0005737(cytoplasm)|GO:0005739(mitochondrion)|GO:0005743(mitochondrial inner membrane)|GO:0005829(cytosol)|GO:0005886(plasma membrane)|GO:0006629(lipid metabolic process)|GO:0006631(fatty acid metabolic process)|GO:0006915(apoptotic process)|GO:0016020(membrane)|GO:0016290(palmitoyl-CoA hydrolase activity)|GO:0016787(hydrolase activity)|GO:0019048(virus-host interaction)|GO:0042995(cell project…	ENSMUST00000049822	TC1602152	PI3K-Akt signaling pathway	mmu04151
20115	Mus musculus lysine (K)-specific demethylase 1B (Kdm1b), mRNA [NM_172262]	1.5201	2512.92	7207.32	A_55_P2096204	NM_172262	Kdm1b	NM_172262	mm|13qA5	Mm.31259	218214	GO:0003677(DNA binding)|GO:0005634(nucleus)|GO:0006349(regulation of gene expression by genetic imprinting)|GO:0006351(transcription, DNA-dependent)|GO:0006355(regulation of transcription, DNA-dependent)|GO:0007275(multicellular organismal development)|GO:0008270(zinc ion binding)|GO:0016491(oxidoreductase activity)|GO:0016568(chromatin modification)|GO:0034647(histone demethylase activity (H3-tr…	ENSMUST00000037025	TC1594415
42378	Mus musculus Abelson helper integration site 1 (Ahi1), transcript variant 1, mRNA [NM_026203]	1.52007	314.163	901.033	A_51_P112174	NM_026203	Ahi1	NM_026203	mm|10qA3	Mm.253280	52906	GO:0001738(morphogenesis of a polarized epithelium)|GO:0001947(heart looping)|GO:0002092(positive regulation of receptor internalization)|GO:0005515(protein binding)|GO:0005737(cytoplasm)|GO:0005813(centrosome)|GO:0005814(centriole)|GO:0005856(cytoskeleton)|GO:0005911(cell-cell junction)|GO:0005912(adherens junction)|GO:0005929(cilium)|GO:0005932(microtubule basal body)|GO:0007169(transmembrane r…	ENSMUST00000105525	NP523400
58730	Mus musculus ERO1-like (S. cerevisiae) (Ero1l), mRNA [NM_015774]	1.51988	1258.33	3608.48	A_51_P481693	NM_015774	Ero1l	NM_015774	mm|14qC1	Mm.387108	50527	GO:0003756(protein disulfide isomerase activity)|GO:0005783(endoplasmic reticulum)|GO:0005789(endoplasmic reticulum membrane)|GO:0006457(protein folding)|GO:0006810(transport)|GO:0006915(apoptotic process)|GO:0016020(membrane)|GO:0016491(oxidoreductase activity)|GO:0016671(oxidoreductase activity, acting on a sulfur group of donors, disulfide as acceptor)|GO:0022900(electron transport chain)|GO:0…	ENSMUST00000022378	TC1573983	Protein processing in endoplasmic reticulum	mmu04141
2371	Mus musculus heme oxygenase (decycling) 1 (Hmox1), mRNA [NM_010442]	1.51962	3480.27	9978.51	A_55_P2029687	NM_010442	Hmox1	NM_010442	mm|8qC1	Mm.276389	15368	GO:0001525(angiogenesis)|GO:0002246(wound healing involved in inflammatory response)|GO:0004392(heme oxygenase (decyclizing) activity)|GO:0004630(phospholipase D activity)|GO:0004871(signal transducer activity)|GO:0005634(nucleus)|GO:0005730(nucleolus)|GO:0005783(endoplasmic reticulum)|GO:0005829(cytosol)|GO:0005901(caveola)|GO:0006788(heme oxidation)|GO:0006979(response to oxidative stress)|GO:0…	ENSMUST00000005548	TC1624466	Porphyrin and chlorophyll metabolism // HIF-1 signaling pathway // Mineral absorption	mmu00860 // mmu04066 // mmu04978
48313	Mus musculus heme oxygenase (decycling) 1 (Hmox1), mRNA [NM_010442]	1.51878	33150.4	94992.4	A_51_P263965	NM_010442	Hmox1	NM_010442	mm|8qC1	Mm.276389	15368	GO:0001525(angiogenesis)|GO:0002246(wound healing involved in inflammatory response)|GO:0004392(heme oxygenase (decyclizing) activity)|GO:0004630(phospholipase D activity)|GO:0004871(signal transducer activity)|GO:0005634(nucleus)|GO:0005730(nucleolus)|GO:0005783(endoplasmic reticulum)|GO:0005829(cytosol)|GO:0005901(caveola)|GO:0006788(heme oxidation)|GO:0006979(response to oxidative stress)|GO:0…	ENSMUST00000005548	TC1572509	Porphyrin and chlorophyll metabolism // HIF-1 signaling pathway // Mineral absorption	mmu00860 // mmu04066 // mmu04978
39326	Mus musculus ring finger protein 208 (Rnf208), mRNA [NM_176834]	1.51787	55.9423	160.201	A_55_P2035812	NM_176834	Rnf208	NM_176834		Mm.24777	68846	GO:0003674(molecular_function)|GO:0005575(cellular_component)|GO:0008150(biological_process)|GO:0008270(zinc ion binding)|GO:0046872(metal ion binding)
56001	lincRNA:chrX:6982891-7008528 reverse strand	1.51611	42.464	121.455	A_30_P01030879	chrX:6982891-7008528_R			mm|XqA1.1
25373	Mus musculus acireductone dioxygenase 1 (Adi1), mRNA [NM_134052]	1.51494	2042.19	5836.32	A_55_P2121913	NM_134052	Adi1	NM_134052	mm|12qA2	Mm.291504	104923	GO:0005634(nucleus)|GO:0005737(cytoplasm)|GO:0005794(Golgi apparatus)|GO:0005886(plasma membrane)|GO:0008652(cellular amino acid biosynthetic process)|GO:0009086(methionine biosynthetic process)|GO:0010309(acireductone dioxygenase [iron(II)-requiring] activity)|GO:0016020(membrane)|GO:0016491(oxidoreductase activity)|GO:0016702(oxidoreductase activity, acting on single donors with incorporation o…	ENSMUST00000020957	TC1576366	Cysteine and methionine metabolism // Metabolic pathways	mmu00270 // mmu01100
58980	Mus musculus grainyhead-like 1 (Drosophila) (Grhl1), transcript variant 2, mRNA [NM_145890]	1.51436	95.0719	271.593	A_55_P2124976	NM_145890	Grhl1	NM_145890	mm|12qA1.3	Mm.263068	195733	GO:0003677(DNA binding)|GO:0003700(sequence-specific DNA binding transcription factor activity)|GO:0005634(nucleus)|GO:0005737(cytoplasm)|GO:0005794(Golgi apparatus)|GO:0006351(transcription, DNA-dependent)|GO:0006355(regulation of transcription, DNA-dependent)|GO:0007275(multicellular organismal development)	ENSMUST00000085553	TC1578876
8375	Mus musculus diphosphoinositol pentakisphosphate kinase 2 (Ppip5k2), mRNA [NM_173760]	1.5103	2104.87	5996.14	A_55_P1978103	NM_173760	Ppip5k2	NM_173760	mm|1qD	Mm.220817	227399	GO:0000166(nucleotide binding)|GO:0000832(inositol hexakisphosphate 5-kinase activity)|GO:0003993(acid phosphatase activity)|GO:0005524(ATP binding)|GO:0005737(cytoplasm)|GO:0016301(kinase activity)|GO:0016310(phosphorylation)|GO:0016740(transferase activity)|GO:0033857(diphosphoinositol-pentakisphosphate kinase activity)|GO:0052723(inositol hexakisphosphate 1-kinase activity)|GO:0052724(inositol…	ENSMUST00000042509	TC1577204
36059	Mus musculus solute carrier family 22, member 23 (Slc22a23), mRNA [NM_001033167]	1.5096	386.523	1100.55	A_55_P1989076	NM_001033167	Slc22a23	NM_001033167	mm|13qA3.3	Mm.23932	73102	GO:0003674(molecular_function)|GO:0005215(transporter activity)|GO:0005575(cellular_component)|GO:0006810(transport)|GO:0006811(ion transport)|GO:0016020(membrane)|GO:0016021(integral to membrane)|GO:0022857(transmembrane transporter activity)|GO:0055085(transmembrane transport)	ENSMUST00000040336	TC1598027
45345	Mus musculus coproporphyrinogen oxidase (Cpox), mRNA [NM_007757]	1.50705	4166.44	11842.2	A_51_P257258	NM_007757	Cpox	NM_007757	mm|16qC1.2	Mm.291519	12892	GO:0004109(coproporphyrinogen oxidase activity)|GO:0005737(cytoplasm)|GO:0005739(mitochondrion)|GO:0005743(mitochondrial inner membrane)|GO:0005758(mitochondrial intermembrane space)|GO:0006779(porphyrin-containing compound biosynthetic process)|GO:0006782(protoporphyrinogen IX biosynthetic process)|GO:0006783(heme biosynthetic process)|GO:0016491(oxidoreductase activity)|GO:0042802(identical pro…	ENSMUST00000060077	TC1575851	Porphyrin and chlorophyll metabolism // Metabolic pathways	mmu00860 // mmu01100
44115	Mus musculus 0 day neonate eyeball cDNA, RIKEN full-length enriched library, clone:E130006B18 product:unclassifiable, full insert sequence. [AK087392]	1.50703	131.723	374.39	A_66_P118098	AK087392	Gm12052	AK087392	mm|11qA3.2	Mm.380685	100042827			TC1628398
44368	lincRNA:chr5:22056218-22206995 forward strand	1.50649	63.0206	179.052	A_30_P01020579	chr5:22056218-22206995_F			mm|5qA3
25342	Mus musculus absent in melanoma 1 (Aim1), mRNA [NM_172393]	1.50503	3881.26	11016.2	A_55_P2116059	NM_172393	Aim1	NM_172393	mm|10qB2	Mm.292082	11630	GO:0003674(molecular_function)|GO:0005575(cellular_component)|GO:0008150(biological_process)	ENSMUST00000020017	TC1579041
37585	Mus musculus phytanoyl-CoA hydroxylase (Phyh), mRNA [NM_010726]	1.50134	9037.41	25585.5	A_51_P276063	NM_010726	Phyh	NM_010726	mm|2qA1	Mm.391704	16922	GO:0001561(fatty acid alpha-oxidation)|GO:0003824(catalytic activity)|GO:0005515(protein binding)|GO:0005739(mitochondrion)|GO:0005777(peroxisome)|GO:0006720(isoprenoid metabolic process)|GO:0016491(oxidoreductase activity)|GO:0016702(oxidoreductase activity, acting on single donors with incorporation of molecular oxygen, incorporation of two atoms of oxygen)|GO:0031418(L-ascorbic acid binding)|G…	ENSMUST00000027975	TC1572811	Peroxisome	mmu04146
37586	Mus musculus RIKEN cDNA 6430411K18 gen (6430411K18Rik), non-coding RNA [NR_002848]	1.50022	202.332	572.368	A_55_P1979753	NR_002848	6430411K18Rik	NR_002848	mm|12qF1	Mm.490311	76880
18921	Mus musculus adult male thymus cDNA, RIKEN full-length enriched library, clone:5830405E04 product:hypothetical protein, full insert sequence. [AK030799]	1.50017	108.114	305.829	A_55_P2075661	AK030799	C130036L24Rik	AK030799	mm|1qD	Mm.389155	319336	GO:0003674(molecular_function)|GO:0005575(cellular_component)|GO:0008150(biological_process)
30129	ectonucleotide pyrophosphatase/phosphodiesterase 1 [Source:MGI Symbol;Acc:MGI:97370] [ENSMUST00000105520]	1.4993	361.213	1021.17	A_51_P408584	ENSMUST00000105520	Enpp1	AK014707	mm|10qA4	Mm.478860	18605	GO:0003676(nucleic acid binding)|GO:0003824(catalytic activity)|GO:0004528(phosphodiesterase I activity)|GO:0004551(nucleotide diphosphatase activity)|GO:0005044(scavenger receptor activity)|GO:0005158(insulin receptor binding)|GO:0005524(ATP binding)|GO:0005615(extracellular space)|GO:0005886(plasma membrane)|GO:0006091(generation of precursor metabolites and energy)|GO:0006796(phosphate-contain…	ENSMUST00000105520	TC1641196	Purine metabolism // Starch and sucrose metabolism // Riboflavin metabolism // Nicotinate and nicotinamide metabolism // Pantothenate and CoA biosynthesis // Metabolic pathways	mmu00230 // mmu00500 // mmu00740 // mmu00760 // mmu00770 // mmu01100
33641	Mus musculus cDNA sequence AK129341 (AK129341), mRNA [NM_001045524]	1.49749	102.387	289.09	A_55_P1991530	NM_001045524	AK129341	NM_001045524	mm|9qA1	Mm.101341	234915	GO:0003674(molecular_function)|GO:0005575(cellular_component)|GO:0008150(biological_process)	ENSMUST00000037397	TC1602001
35701	Mus musculus NOL1/NOP2/Sun domain family, member 4 (Nsun4), mRNA [NM_028142]	1.49729	1346.73	3801.97	A_55_P1974681	NM_028142	Nsun4	NM_028142	mm|4qD1	Mm.282560	72181	GO:0003674(molecular_function)|GO:0005737(cytoplasm)|GO:0005739(mitochondrion)|GO:0005762(mitochondrial large ribosomal subunit)|GO:0008150(biological_process)|GO:0008168(methyltransferase activity)|GO:0016740(transferase activity)|GO:0032259(methylation)	ENSMUST00000030474	NP356201
3059	Mus musculus arginine vasopressin receptor 1A (Avpr1a), mRNA [NM_016847]	1.4971	498.175	1406.22	A_51_P315042	NM_016847	Avpr1a	NM_016847	mm|10qD2	Mm.4351	54140	GO:0001992(regulation of systemic arterial blood pressure by vasopressin)|GO:0002125(maternal aggressive behavior)|GO:0003084(positive regulation of systemic arterial blood pressure)|GO:0004871(signal transducer activity)|GO:0004930(G-protein coupled receptor activity)|GO:0005000(vasopressin receptor activity)|GO:0005886(plasma membrane)|GO:0006950(response to stress)|GO:0007165(signal transducti…	ENSMUST00000020323	TC1583605	Calcium signaling pathway // Neuroactive ligand-receptor interaction // Vascular smooth muscle contraction	mmu04020 // mmu04080 // mmu04270
3695	Mus musculus Abelson helper integration site 1 (Ahi1), transcript variant 1, mRNA [NM_026203]	1.49624	272.016	767.376	A_51_P112174	NM_026203	Ahi1	NM_026203	mm|10qA3	Mm.253280	52906	GO:0001738(morphogenesis of a polarized epithelium)|GO:0001947(heart looping)|GO:0002092(positive regulation of receptor internalization)|GO:0005515(protein binding)|GO:0005737(cytoplasm)|GO:0005813(centrosome)|GO:0005814(centriole)|GO:0005856(cytoskeleton)|GO:0005911(cell-cell junction)|GO:0005912(adherens junction)|GO:0005929(cilium)|GO:0005932(microtubule basal body)|GO:0007169(transmembrane r…	ENSMUST00000105525	NP523400
15085	lincRNA:chr16:46384974-46391331 reverse strand	1.49616	90.968	256.612	A_30_P01032267	chr16:46384974-46391331_R			mm|16qB5
44216	Mus musculus branched chain aminotransferase 1, cytosolic (Bcat1), transcript variant 2, mRNA [NM_007532]	1.49535	1678.6	4732.52	A_55_P2079669	NM_007532	Bcat1	NM_007532	mm|6qG3	Mm.4606	12035	GO:0003824(catalytic activity)|GO:0004084(branched-chain-amino-acid transaminase activity)|GO:0005737(cytoplasm)|GO:0005739(mitochondrion)|GO:0005829(cytosol)|GO:0008152(metabolic process)|GO:0008483(transaminase activity)|GO:0008652(cellular amino acid biosynthetic process)|GO:0009081(branched chain family amino acid metabolic process)|GO:0009082(branched chain family amino acid biosynthetic pro…	ENSMUST00000111742	TC1674749	Valine, leucine and isoleucine degradation // Valine, leucine and isoleucine biosynthesis // Pantothenate and CoA biosynthesis // Metabolic pathways // 2-Oxocarboxylic acid metabolism // Biosynthesis of amino acids	mmu00280 // mmu00290 // mmu00770 // mmu01100 // mmu01210 // mmu01230
23018	Mus musculus vomeronasal 2, receptor 111 (Vmn2r111), mRNA [NM_001104573]	-1.49536	2805.26	995.001	A_55_P1952182	NM_001104573	Vmn2r111	NM_001104573	mm|17qA3.3	Mm.484955	210876	GO:0003674(molecular_function)|GO:0004871(signal transducer activity)|GO:0004930(G-protein coupled receptor activity)|GO:0005575(cellular_component)|GO:0005886(plasma membrane)|GO:0007165(signal transduction)|GO:0007186(G-protein coupled receptor signaling pathway)|GO:0008150(biological_process)|GO:0016020(membrane)|GO:0016021(integral to membrane)	ENSMUST00000092491
34289	lincRNA:chr1:139806645-139809498 forward strand	-1.4955	109.783	38.9352	A_30_P01022349	chr1:139806645-139809498_F			mm|1qE4
18305	Mus musculus 2',3'-cyclic nucleotide 3' phosphodiesterase (Cnp), transcript variant 2, mRNA [NM_009923]	-1.49551	1299.14	460.745	A_51_P232901	NM_009923	Cnp	NM_009923	mm|11qD	Mm.15711	12799	GO:0000226(microtubule cytoskeleton organization)|GO:0003723(RNA binding)|GO:0003824(catalytic activity)|GO:0004113(2',3'-cyclic-nucleotide 3'-phosphodiesterase activity)|GO:0005615(extracellular space)|GO:0005622(intracellular)|GO:0005737(cytoplasm)|GO:0005741(mitochondrial outer membrane)|GO:0005743(mitochondrial inner membrane)|GO:0005874(microtubule)|GO:0005886(plasma membrane)|GO:0005902(mic…	ENSMUST00000150414	TC1573952
31731	Mus musculus zinc finger protein 560 (Zfp560), mRNA [NM_001004190]	-1.49598	107.533	38.1246	A_52_P664220	NM_001004190	Zfp560	NM_001004190	mm|9qA3	Mm.379669	434377	GO:0003674(molecular_function)|GO:0005575(cellular_component)|GO:0008150(biological_process)|GO:0046872(metal ion binding)	ENSMUST00000068079	TC1587555
17577	Mus musculus fibroblast growth factor receptor 4 (Fgfr4), mRNA [NM_008011]	-1.49725	446.362	158.114	A_55_P2121871	NM_008011	Fgfr4	NM_008011	mm|13qB1	Mm.276715	14186	GO:0000166(nucleotide binding)|GO:0001759(organ induction)|GO:0004672(protein kinase activity)|GO:0004713(protein tyrosine kinase activity)|GO:0004714(transmembrane receptor protein tyrosine kinase activity)|GO:0005007(fibroblast growth factor-activated receptor activity)|GO:0005515(protein binding)|GO:0005524(ATP binding)|GO:0005634(nucleus)|GO:0005737(cytoplasm)|GO:0005768(endosome)|GO:0005783(…	ENSMUST00000005452	NP231873	MAPK signaling pathway // Endocytosis // PI3K-Akt signaling pathway // Regulation of actin cytoskeleton	mmu04010 // mmu04144 // mmu04151 // mmu04810
5524	Mus musculus CAP-GLY domain containing linker protein family, member 4 (Clip4), transcript variant 1, mRNA [NM_030179]	-1.4981	2107	745.92	A_55_P2142028	NM_030179	Clip4	NM_030179	mm|17qE1.3	Mm.196382	78785	GO:0003674(molecular_function)|GO:0005575(cellular_component)|GO:0008150(biological_process)	ENSMUST00000024854	TC1678383
22290	Mus musculus family with sequence similarity 46, member B (Fam46b), mRNA [NM_175307]	-1.49852	4102.9	1452.09	A_51_P511250	NM_175307	Fam46b	NM_175307	mm|4qD2.3	Mm.204656	100342	GO:0003674(molecular_function)|GO:0005575(cellular_component)|GO:0008150(biological_process)	ENSMUST00000051676	TC1580055
24278		-1.49979	408.065	144.294	A_55_P1971468				mm|5qF
4666	Mus musculus melanoma antigen, family E, 1 (Magee1), mRNA [NM_053201]	-1.50037	492.23	173.985	A_51_P104430	NM_053201	Magee1	NM_053201	mm|XqD	Mm.24341	107528	GO:0005515(protein binding)|GO:0005634(nucleus)|GO:0005737(cytoplasm)|GO:0005886(plasma membrane)|GO:0008150(biological_process)|GO:0016010(dystrophin-associated glycoprotein complex)|GO:0016020(membrane)|GO:0030425(dendrite)|GO:0045211(postsynaptic membrane)|GO:0048471(perinuclear region of cytoplasm)	ENSMUST00000033578	TC1582490
45060	Mus musculus myosin regulatory light chain interacting protein (Mylip), mRNA [NM_153789]	-1.50046	267.616	94.5864	A_52_P248343	NM_153789	Mylip	NM_153789	mm|13qA5	Mm.212855	218203	GO:0004842(ubiquitin-protein ligase activity)|GO:0005622(intracellular)|GO:0005737(cytoplasm)|GO:0005856(cytoskeleton)|GO:0005886(plasma membrane)|GO:0006928(cellular component movement)|GO:0007399(nervous system development)|GO:0008092(cytoskeletal protein binding)|GO:0008270(zinc ion binding)|GO:0010989(negative regulation of low-density lipoprotein particle clearance)|GO:0016020(membrane)|GO:0…	ENSMUST00000038275	TC1576509
28168	Mus musculus transforming growth factor, beta 1 (Tgfb1), mRNA [NM_011577]	-1.5005	1357.05	479.625	A_51_P390715	NM_011577	Tgfb1	NM_011577	mm|7qA3	Mm.248380	21803	GO:0000060(protein import into nucleus, translocation)|GO:0000122(negative regulation of transcription from RNA polymerase II promoter)|GO:0000165(MAPK cascade)|GO:0001501(skeletal system development)|GO:0001763(morphogenesis of a branching structure)|GO:0001775(cell activation)|GO:0001837(epithelial to mesenchymal transition)|GO:0001933(negative regulation of protein phosphorylation)|GO:0001934(…	ENSMUST00000002678	TC1581949	MAPK signaling pathway // Cytokine-cytokine receptor interaction // Cell cycle // Endocytosis // TGF-beta signaling pathway // Osteoclast differentiation // Hippo signaling pathway // Intestinal immune network for IgA production // Leishmaniasis // Chagas disease (American trypanosomiasis) // Malaria // Toxoplasmosis // Amoebiasis // Tuberculosis // Hepatitis B // HTLV-I infection // Pathways in …	mmu04010 // mmu04060 // mmu04110 // mmu04144 // mmu04350 // mmu04380 // mmu04390 // mmu04672 // mmu05140 // mmu05142 // mmu05144 // mmu05145 // mmu05146 // mmu05152 // mmu05161 // mmu05166 // mmu05200 // mmu05205 // mmu05210 // mmu05211 // mmu05212 // mmu05220 // mmu05321 // mmu05323 // mmu05410 // mmu05414
21998	Mus musculus coronin, actin binding protein 1A (Coro1a), mRNA [NM_009898]	-1.50219	451.947	159.545	A_55_P2002963	NM_009898	Coro1a	NM_009898	mm|7qF3	Mm.290482	12721	GO:0001772(immunological synapse)|GO:0001845(phagolysosome assembly)|GO:0001891(phagocytic cup)|GO:0003779(actin binding)|GO:0005515(protein binding)|GO:0005737(cytoplasm)|GO:0005856(cytoskeleton)|GO:0005884(actin filament)|GO:0005886(plasma membrane)|GO:0006816(calcium ion transport)|GO:0006909(phagocytosis)|GO:0007015(actin filament organization)|GO:0008022(protein C-terminus binding)|GO:000806…	ENSMUST00000106364	TC1573127	Phagosome // Tuberculosis	mmu04145 // mmu05152
34277	Mus musculus achaete-scute complex homolog 1 (Drosophila) (Ascl1), mRNA [NM_008553]	-1.50222	311.123	109.83	A_51_P437327	NM_008553	Ascl1	NM_008553	mm|10qC1	Mm.136217	17172	GO:0000989(transcription factor binding transcription factor activity)|GO:0001764(neuron migration)|GO:0003359(noradrenergic neuron fate commitment)|GO:0003677(DNA binding)|GO:0003690(double-stranded DNA binding)|GO:0003700(sequence-specific DNA binding transcription factor activity)|GO:0005634(nucleus)|GO:0006351(transcription, DNA-dependent)|GO:0006355(regulation of transcription, DNA-dependent…	ENSMUST00000020243	TC1582731
4954	Mus musculus cAMP responsive element modulator (Crem), transcript variant 3, mRNA [NM_013498]	-1.50266	585.433	206.601	A_51_P423976	NM_013498	Crem	NM_013498	mm|18qA1	Mm.5244	12916	GO:0003677(DNA binding)|GO:0003700(sequence-specific DNA binding transcription factor activity)|GO:0005634(nucleus)|GO:0005667(transcription factor complex)|GO:0006351(transcription, DNA-dependent)|GO:0006355(regulation of transcription, DNA-dependent)|GO:0006687(glycosphingolipid metabolic process)|GO:0007283(spermatogenesis)|GO:0043565(sequence-specific DNA binding)|GO:0045944(positive regulati…	ENSMUST00000140912	TC1709879	HTLV-I infection	mmu05166
14188	rabphilin 3A-like (without C2 domains) [Source:MGI Symbol;Acc:MGI:1923492] [ENSMUST00000121287]	-1.50366	156.346	55.1367	A_55_P2027157	ENSMUST00000121287	Rph3al		mm|11qB5		380714	GO:0005515(protein binding)|GO:0005737(cytoplasm)|GO:0006886(intracellular protein transport)|GO:0006887(exocytosis)|GO:0008270(zinc ion binding)|GO:0016020(membrane)|GO:0017137(Rab GTPase binding)|GO:0017158(regulation of calcium ion-dependent exocytosis)|GO:0030141(secretory granule)|GO:0030274(LIM domain binding)|GO:0030667(secretory granule membrane)|GO:0031410(cytoplasmic vesicle)|GO:0042593…	ENSMUST00000121287	TC1669984
23871	Mus musculus sema domain, immunoglobulin domain (Ig), short basic domain, secreted, (semaphorin) 3A (Sema3a), transcript variant 1, mRNA [NM_009152]	-1.50476	106.917	37.6761	A_55_P2054013	NM_009152	Sema3a	NM_009152	mm|5qA1	Mm.372039	20346	GO:0002027(regulation of heart rate)|GO:0004872(receptor activity)|GO:0005576(extracellular region)|GO:0006915(apoptotic process)|GO:0007275(multicellular organismal development)|GO:0007399(nervous system development)|GO:0007411(axon guidance)|GO:0007413(axonal fasciculation)|GO:0010633(negative regulation of epithelial cell migration)|GO:0016020(membrane)|GO:0030154(cell differentiation)|GO:0030…	ENSMUST00000095012	TC1602826	Axon guidance	mmu04360
53339	Mus musculus mcf.2 transforming sequence-like (Mcf2l), transcript variant 1, mRNA [NM_178076]	-1.50691	744.965	262.127	A_55_P2036180	NM_178076	Mcf2l	NM_178076	mm|8qA1.1	Mm.334413	17207	GO:0005085(guanyl-nucleotide exchange factor activity)|GO:0005089(Rho guanyl-nucleotide exchange factor activity)|GO:0005515(protein binding)|GO:0005543(phospholipid binding)|GO:0005545(1-phosphatidylinositol binding)|GO:0005622(intracellular)|GO:0005737(cytoplasm)|GO:0005886(plasma membrane)|GO:0007266(Rho protein signal transduction)|GO:0016020(membrane)|GO:0030027(lamellipodium)|GO:0035023(reg…	ENSMUST00000110866	TC1617336
56510	lincRNA:chr9:96635508-96654148 reverse strand	-1.50772	883.468	310.685	A_30_P01019322	chr9:96635508-96654148_R			mm|9qE3.3
61906	PREDICTED: Mus musculus predicted gene 10554 (Gm10554), misc_RNA [XR_141348]	-1.50842	224.62	78.953	A_55_P2146495	XR_141348	Gm10554	XR_141348	mm|18qA1	Mm.382638	100038541	GO:0003674(molecular_function)|GO:0005575(cellular_component)|GO:0008150(biological_process)		TC1677598
19040	Mus musculus melanoma antigen, family E, 1 (Magee1), mRNA [NM_053201]	-1.50844	461.958	162.374	A_51_P104430	NM_053201	Magee1	NM_053201	mm|XqD	Mm.24341	107528	GO:0005515(protein binding)|GO:0005634(nucleus)|GO:0005737(cytoplasm)|GO:0005886(plasma membrane)|GO:0008150(biological_process)|GO:0016010(dystrophin-associated glycoprotein complex)|GO:0016020(membrane)|GO:0030425(dendrite)|GO:0045211(postsynaptic membrane)|GO:0048471(perinuclear region of cytoplasm)	ENSMUST00000033578	TC1582490
46825	Mus musculus homeobox A9 (Hoxa9), mRNA [NM_010456]	-1.50857	215.804	75.8464	A_55_P1979768	NM_010456	Hoxa9	NM_010456	mm|6qB3	Mm.4694	15405	GO:0003677(DNA binding)|GO:0003700(sequence-specific DNA binding transcription factor activity)|GO:0005515(protein binding)|GO:0005634(nucleus)|GO:0005667(transcription factor complex)|GO:0005737(cytoplasm)|GO:0006351(transcription, DNA-dependent)|GO:0006355(regulation of transcription, DNA-dependent)|GO:0007275(multicellular organismal development)|GO:0009952(anterior/posterior pattern specifica…	ENSMUST00000114425	TC1594664	Transcriptional misregulation in cancer	mmu05202
58700	Mus musculus heat shock protein family, member 7 (cardiovascular) (Hspb7), mRNA [NM_013868]	-1.50925	117.663	41.3342	A_51_P346445	NM_013868	Hspb7	NM_013868	mm|4qE1	Mm.46181	29818	GO:0005634(nucleus)|GO:0005737(cytoplasm)|GO:0005739(mitochondrion)|GO:0005856(cytoskeleton)|GO:0006950(response to stress)|GO:0009408(response to heat)	ENSMUST00000102486	TC1619706
23807	lincRNA:chr4:155585650-155608700 reverse strand	-1.51067	184.448	64.7317	A_30_P01024815	chr4:155585650-155608700_R			mm|4qE2
49780	Mus musculus fibroblast growth factor receptor 2 (Fgfr2), transcript variant 1, mRNA [NM_010207]	-1.51085	4601.4	1614.65	A_55_P2094881	NM_010207	Fgfr2	NM_010207	mm|7qF3	Mm.16340	14183	GO:0000122(negative regulation of transcription from RNA polymerase II promoter)|GO:0000166(nucleotide binding)|GO:0001525(angiogenesis)|GO:0001657(ureteric bud development)|GO:0001701(in utero embryonic development)|GO:0001837(epithelial to mesenchymal transition)|GO:0002053(positive regulation of mesenchymal cell proliferation)|GO:0003148(outflow tract septum morphogenesis)|GO:0003149(membranou…	ENSMUST00000136264	NP719152	MAPK signaling pathway // Endocytosis // PI3K-Akt signaling pathway // Regulation of actin cytoskeleton // Pathways in cancer // Prostate cancer	mmu04010 // mmu04144 // mmu04151 // mmu04810 // mmu05200 // mmu05215
28326	Mus musculus fibroblast growth factor 18 (Fgf18), mRNA [NM_008005]	-1.51118	1676.12	588.022	A_55_P2211319	NM_008005	Fgf18	NM_008005	mm|11qA4	Mm.339812	14172	GO:0001503(ossification)|GO:0001525(angiogenesis)|GO:0001957(intramembranous ossification)|GO:0001958(endochondral ossification)|GO:0002063(chondrocyte development)|GO:0005104(fibroblast growth factor receptor binding)|GO:0005105(type 1 fibroblast growth factor receptor binding)|GO:0005111(type 2 fibroblast growth factor receptor binding)|GO:0005576(extracellular region)|GO:0005730(nucleolus)|GO:…	ENSMUST00000020507	TC1587193	MAPK signaling pathway // PI3K-Akt signaling pathway // Regulation of actin cytoskeleton // Pathways in cancer // Proteoglycans in cancer // Melanoma	mmu04010 // mmu04151 // mmu04810 // mmu05200 // mmu05205 // mmu05218
14460	Mus musculus melanoma antigen, family E, 1 (Magee1), mRNA [NM_053201]	-1.5113	524.356	183.942	A_51_P104430	NM_053201	Magee1	NM_053201	mm|XqD	Mm.24341	107528	GO:0005515(protein binding)|GO:0005634(nucleus)|GO:0005737(cytoplasm)|GO:0005886(plasma membrane)|GO:0008150(biological_process)|GO:0016010(dystrophin-associated glycoprotein complex)|GO:0016020(membrane)|GO:0030425(dendrite)|GO:0045211(postsynaptic membrane)|GO:0048471(perinuclear region of cytoplasm)	ENSMUST00000033578	TC1582490
19098	Mus musculus achaete-scute complex homolog 1 (Drosophila) (Ascl1), mRNA [NM_008553]	-1.51196	242.003	84.8546	A_51_P437327	NM_008553	Ascl1	NM_008553	mm|10qC1	Mm.136217	17172	GO:0000989(transcription factor binding transcription factor activity)|GO:0001764(neuron migration)|GO:0003359(noradrenergic neuron fate commitment)|GO:0003677(DNA binding)|GO:0003690(double-stranded DNA binding)|GO:0003700(sequence-specific DNA binding transcription factor activity)|GO:0005634(nucleus)|GO:0006351(transcription, DNA-dependent)|GO:0006355(regulation of transcription, DNA-dependent…	ENSMUST00000020243	TC1582731
50681	Mus musculus retinoic acid receptor, alpha (Rara), transcript variant 2, mRNA [NM_001177302]	-1.5121	2680.95	939.943	A_55_P2095342	NM_001177302	Rara	NM_001177302	mm|11qD	Mm.439744	19401	GO:0000122(negative regulation of transcription from RNA polymerase II promoter)|GO:0000790(nuclear chromatin)|GO:0000900(translation repressor activity, nucleic acid binding)|GO:0001657(ureteric bud development)|GO:0001972(retinoic acid binding)|GO:0003417(growth plate cartilage development)|GO:0003677(DNA binding)|GO:0003700(sequence-specific DNA binding transcription factor activity)|GO:000370…	ENSMUST00000107474	TC1579190	Pathways in cancer // Transcriptional misregulation in cancer // Acute myeloid leukemia	mmu05200 // mmu05202 // mmu05221
2895	Mus musculus transforming growth factor, beta 3 (Tgfb3), mRNA [NM_009368]	-1.51216	31873.4	11174.4	A_51_P124748	NM_009368	Tgfb3	NM_009368	mm|12qD2	Mm.3992	21809	GO:0000187(activation of MAPK activity)|GO:0001666(response to hypoxia)|GO:0001701(in utero embryonic development)|GO:0005114(type II transforming growth factor beta receptor binding)|GO:0005160(transforming growth factor beta receptor binding)|GO:0005576(extracellular region)|GO:0005615(extracellular space)|GO:0005634(nucleus)|GO:0005737(cytoplasm)|GO:0006917(induction of apoptosis)|GO:0007179(t…	ENSMUST00000003687	TC1575978	MAPK signaling pathway // Cytokine-cytokine receptor interaction // Cell cycle // Endocytosis // TGF-beta signaling pathway // Hippo signaling pathway // Leishmaniasis // Chagas disease (American trypanosomiasis) // Malaria // Toxoplasmosis // Amoebiasis // Tuberculosis // Hepatitis B // HTLV-I infection // Pathways in cancer // Colorectal cancer // Renal cell carcinoma // Pancreatic cancer // Ch…	mmu04010 // mmu04060 // mmu04110 // mmu04144 // mmu04350 // mmu04390 // mmu05140 // mmu05142 // mmu05144 // mmu05145 // mmu05146 // mmu05152 // mmu05161 // mmu05166 // mmu05200 // mmu05210 // mmu05211 // mmu05212 // mmu05220 // mmu05321 // mmu05323 // mmu05410 // mmu05414
8885	Mus musculus transmembrane 4 superfamily member 1 (Tm4sf1), mRNA [NM_008536]	-1.51328	21594.7	7564.91	A_51_P240614	NM_008536	Tm4sf1	NM_008536	mm|3qD	Mm.856	17112	GO:0005887(integral to plasma membrane)|GO:0016020(membrane)|GO:0016021(integral to membrane)	ENSMUST00000029376	TC1575044
9736	PREDICTED: Mus musculus ZV-set and immunoglobulin domain containing 10 like (Vsig10l), mRNA [XM_355890]	-1.5135	89.8714	31.4783	A_55_P2171236	XM_355890	Vsig10l	XM_355890	mm|7qB4	Mm.183297	75690	GO:0003674(molecular_function)|GO:0005575(cellular_component)|GO:0008150(biological_process)|GO:0016020(membrane)|GO:0016021(integral to membrane)		TC1626732
42733	Mus musculus phosphatidylinositol-specific phospholipase C, X domain containing 2 (Plcxd2), mRNA [NM_001134480]	-1.5138	671.283	235.076	A_55_P2045755	NM_001134480	Plcxd2	NM_001134480	mm|16qB5	Mm.380993	433022	GO:0003674(molecular_function)|GO:0005575(cellular_component)|GO:0008150(biological_process)	ENSMUST00000130481	TC1625317
14973	Mus musculus transmembrane protein 35 (Tmem35), mRNA [NM_026239]	-1.51493	133.019	46.5451	A_51_P171107	NM_026239	Tmem35	NM_026239	mm|XqE3	Mm.41489	67564	GO:0003674(molecular_function)|GO:0005575(cellular_component)|GO:0005777(peroxisome)|GO:0008150(biological_process)|GO:0016020(membrane)|GO:0016021(integral to membrane)|GO:0031410(cytoplasmic vesicle)	ENSMUST00000037687	TC1576201
871	Mus musculus alpha tubulin acetyltransferase 1 (Atat1), transcript variant 1, mRNA [NM_001142744]	-1.51507	732.071	256.137	A_55_P2049095	NM_001142744	Atat1	NM_001142744	mm|17qB1	Mm.273155	73242	GO:0005575(cellular_component)|GO:0016740(transferase activity)|GO:0019799(tubulin N-acetyltransferase activity)	ENSMUST00000137069	NP744175
54720	Mus musculus Eph receptor A7 (Epha7), transcript variant 1, mRNA [NM_010141]	-1.51519	182.588	63.8784	A_52_P504787	NM_010141	Epha7	NM_010141	mm|4qA4	Mm.257266	13841	GO:0000166(nucleotide binding)|GO:0004672(protein kinase activity)|GO:0004713(protein tyrosine kinase activity)|GO:0004714(transmembrane receptor protein tyrosine kinase activity)|GO:0005003(ephrin receptor activity)|GO:0005004(GPI-linked ephrin receptor activity)|GO:0005515(protein binding)|GO:0005524(ATP binding)|GO:0005886(plasma membrane)|GO:0005887(integral to plasma membrane)|GO:0006468(pro…	ENSMUST00000029964	TC1595382	Axon guidance	mmu04360
31617	M15E-1429 MOUSE EMBRYONIC DAY 15.5 EYE Mus musculus cDNA 5', mRNA sequence [CB840983]	-1.5155	243.282	85.0941	A_55_P2252184	CB840983		CB840983	mm|12qA1.3	Mm.453346				TC1635323
6087	Mus musculus kinesin family member 26B (Kif26b), mRNA [NM_001161665]	-1.51585	377.179	131.896	A_51_P179258	NM_001161665	Kif26b	NM_001161665	mm|1qH4	Mm.138659	269152	GO:0000166(nucleotide binding)|GO:0003777(microtubule motor activity)|GO:0005524(ATP binding)|GO:0005737(cytoplasm)|GO:0005856(cytoskeleton)|GO:0005874(microtubule)|GO:0005875(microtubule associated complex)|GO:0007018(microtubule-based movement)|GO:0007275(multicellular organismal development)|GO:0022409(positive regulation of cell-cell adhesion)|GO:0030010(establishment of cell polarity)|GO:007…	ENSMUST00000161017	TC1585740
39586	lincRNA:chr4:129380903-129390686 reverse strand	-1.51621	482.846	168.804	A_30_P01026031	chr4:129380903-129390686_R			mm|4qD2.2
23142	Mus musculus leucine-rich alpha-2-glycoprotein 1 (Lrg1), mRNA [NM_029796]	-1.51642	107.03	37.4128	A_51_P346938	NM_029796	Lrg1	NM_029796	mm|17qD	Mm.348025	76905	GO:0003674(molecular_function)|GO:0005615(extracellular space)|GO:0050873(brown fat cell differentiation)	ENSMUST00000041357	TC1575921
59381	Mus musculus carnitine palmitoyltransferase 1a, liver (Cpt1a), nuclear gene encoding mitochondrial protein, mRNA [NM_013495]	-1.51671	5067.01	1770.82	A_51_P427674	NM_013495	Cpt1a	NM_013495	mm|19qA	Mm.18522	12894	GO:0001676(long-chain fatty acid metabolic process)|GO:0004095(carnitine O-palmitoyltransferase activity)|GO:0005739(mitochondrion)|GO:0005741(mitochondrial outer membrane)|GO:0005743(mitochondrial inner membrane)|GO:0005789(endoplasmic reticulum membrane)|GO:0006006(glucose metabolic process)|GO:0006629(lipid metabolic process)|GO:0006631(fatty acid metabolic process)|GO:0006641(triglyceride met…	ENSMUST00000025835	TC1574065	Fatty acid metabolism // PPAR signaling pathway // Adipocytokine signaling pathway	mmu00071 // mmu03320 // mmu04920
7018	Mus musculus adducin 3 (gamma) (Add3), transcript variant 1, mRNA [NM_001164099]	-1.5189	958.876	334.601	A_55_P1988623	NM_001164099	Add3	NM_001164099	mm|19qD2	Mm.426080	27360	GO:0000794(condensed nuclear chromosome)|GO:0003779(actin binding)|GO:0005080(protein kinase C binding)|GO:0005198(structural molecule activity)|GO:0005516(calmodulin binding)|GO:0005737(cytoplasm)|GO:0005856(cytoskeleton)|GO:0005886(plasma membrane)|GO:0005911(cell-cell junction)|GO:0005938(cell cortex)|GO:0016020(membrane)|GO:0042493(response to drug)|GO:0046872(metal ion binding)	ENSMUST00000111741	TC1584950
22217	Mus musculus transforming growth factor, beta 3 (Tgfb3), mRNA [NM_009368]	-1.51909	32574.9	11365.5	A_51_P124748	NM_009368	Tgfb3	NM_009368	mm|12qD2	Mm.3992	21809	GO:0000187(activation of MAPK activity)|GO:0001666(response to hypoxia)|GO:0001701(in utero embryonic development)|GO:0005114(type II transforming growth factor beta receptor binding)|GO:0005160(transforming growth factor beta receptor binding)|GO:0005576(extracellular region)|GO:0005615(extracellular space)|GO:0005634(nucleus)|GO:0005737(cytoplasm)|GO:0006917(induction of apoptosis)|GO:0007179(t…	ENSMUST00000003687	TC1575978	MAPK signaling pathway // Cytokine-cytokine receptor interaction // Cell cycle // Endocytosis // TGF-beta signaling pathway // Hippo signaling pathway // Leishmaniasis // Chagas disease (American trypanosomiasis) // Malaria // Toxoplasmosis // Amoebiasis // Tuberculosis // Hepatitis B // HTLV-I infection // Pathways in cancer // Colorectal cancer // Renal cell carcinoma // Pancreatic cancer // Ch…	mmu04010 // mmu04060 // mmu04110 // mmu04144 // mmu04350 // mmu04390 // mmu05140 // mmu05142 // mmu05144 // mmu05145 // mmu05146 // mmu05152 // mmu05161 // mmu05166 // mmu05200 // mmu05210 // mmu05211 // mmu05212 // mmu05220 // mmu05321 // mmu05323 // mmu05410 // mmu05414
41984	Mus musculus caldesmon 1 (Cald1), mRNA [NM_145575]	-1.51961	9993.6	3485.57	A_55_P2139181	NM_145575	Cald1	NM_145575	mm|6qB1	Mm.308134	109624	GO:0003779(actin binding)|GO:0005884(actin filament)|GO:0005886(plasma membrane)|GO:0006940(regulation of smooth muscle contraction)|GO:0014069(postsynaptic density)|GO:0015629(actin cytoskeleton)|GO:0016020(membrane)|GO:0030425(dendrite)|GO:0030478(actin cap)|GO:0032092(positive regulation of protein binding)|GO:0043025(neuronal cell body)|GO:0043197(dendritic spine)|GO:0051017(actin filament bu…	ENSMUST00000149009	TC1780398	Vascular smooth muscle contraction	mmu04270
46152	Mus musculus cathelicidin antimicrobial peptide (Camp), mRNA [NM_009921]	-1.52012	307.156	107.092	A_55_P2039699	NM_009921	Camp	NM_009921	mm|9qF2	Mm.3834	12796	GO:0001934(positive regulation of protein phosphorylation)|GO:0005576(extracellular region)|GO:0005615(extracellular space)|GO:0005737(cytoplasm)|GO:0006952(defense response)|GO:0008284(positive regulation of cell proliferation)|GO:0042581(specific granule)|GO:0042742(defense response to bacterium)|GO:0042995(cell projection)|GO:0044130(negative regulation of growth of symbiont in host)|GO:004414…	ENSMUST00000112022	TC1580444	Salivary secretion // Tuberculosis	mmu04970 // mmu05152
40780	Mus musculus protocadherin beta 16 (Pcdhb16), mRNA [NM_053141]	-1.52368	367.488	127.812	A_55_P2072522	NM_053141	Pcdhb16	NM_053141	mm|18qB3	Mm.197441	93887	GO:0005886(plasma membrane)|GO:0007155(cell adhesion)|GO:0007268(synaptic transmission)|GO:0007416(synapse assembly)|GO:0016020(membrane)|GO:0016021(integral to membrane)|GO:0016339(calcium-dependent cell-cell adhesion)	ENSMUST00000051442	TC1584583
35523	lincRNA:chrX:20389063-20389702 forward strand	-1.52385	97.135	33.7793	A_30_P01019627	chrX:20389063-20389702_F			mm|XqA1.3
23452	Mus musculus plexin D1 (Plxnd1), mRNA [NM_026376]	-1.52426	336.757	117.076	A_52_P472319	NM_026376	Plxnd1	NM_026376	mm|6qE3	Mm.3085	67784	GO:0001525(angiogenesis)|GO:0001569(patterning of blood vessels)|GO:0004872(receptor activity)|GO:0005515(protein binding)|GO:0005622(intracellular)|GO:0005886(plasma membrane)|GO:0005887(integral to plasma membrane)|GO:0007165(signal transduction)|GO:0007275(multicellular organismal development)|GO:0007416(synapse assembly)|GO:0016020(membrane)|GO:0016021(integral to membrane)|GO:0017154(semapho…	ENSMUST00000015511	TC1600030
56060	lincRNA:chr10:98730529-98741718 forward strand	-1.52438	163.972	57.0013	A_30_P01021895	chr10:98730529-98741718_F			mm|10qD1
45644	Mus musculus somatostatin receptor 1 (Sstr1), mRNA [NM_009216]	-1.52491	93.2563	32.4067	A_66_P100777	NM_009216	Sstr1	NM_009216	mm|12qC1	Mm.278336	20605	GO:0004871(signal transducer activity)|GO:0004930(G-protein coupled receptor activity)|GO:0004994(somatostatin receptor activity)|GO:0005737(cytoplasm)|GO:0005886(plasma membrane)|GO:0007165(signal transduction)|GO:0007186(G-protein coupled receptor signaling pathway)|GO:0007215(glutamate receptor signaling pathway)|GO:0007218(neuropeptide signaling pathway)|GO:0007268(synaptic transmission)|GO:0…			Neuroactive ligand-receptor interaction	mmu04080
58174	Mus musculus Sp7 transcription factor 7 (Sp7), mRNA [NM_130458]	-1.52504	263.718	91.634	A_52_P236709	NM_130458	Sp7	NM_130458	mm|15qF3	Mm.263284	170574	GO:0001649(osteoblast differentiation)|GO:0003676(nucleic acid binding)|GO:0003677(DNA binding)|GO:0005515(protein binding)|GO:0005622(intracellular)|GO:0005634(nucleus)|GO:0005737(cytoplasm)|GO:0006351(transcription, DNA-dependent)|GO:0006355(regulation of transcription, DNA-dependent)|GO:0006357(regulation of transcription from RNA polymerase II promoter)|GO:0008270(zinc ion binding)|GO:0017151…	ENSMUST00000078508	TC1744378
32843	Mus musculus a disintegrin and metallopeptidase domain 23 (Adam23), transcript variant 1, mRNA [NM_001177600]	-1.52577	102.846	35.7178	A_65_P08507	NM_001177600	Adam23	NM_001177600	mm|1qC2	Mm.124892	23792	GO:0004222(metalloendopeptidase activity)|GO:0005515(protein binding)|GO:0005576(extracellular region)|GO:0005886(plasma membrane)|GO:0006508(proteolysis)|GO:0007155(cell adhesion)|GO:0007229(integrin-mediated signaling pathway)|GO:0008233(peptidase activity)|GO:0008237(metallopeptidase activity)|GO:0008270(zinc ion binding)|GO:0016020(membrane)|GO:0016021(integral to membrane)	ENSMUST00000114103	TC1689104
1754	Mus musculus fibroblast growth factor receptor 2 (Fgfr2), transcript variant 1, mRNA [NM_010207]	-1.52612	2464.49	855.695	A_51_P432403	NM_010207	Fgfr2	NM_010207	mm|7qF3	Mm.16340	14183	GO:0000122(negative regulation of transcription from RNA polymerase II promoter)|GO:0000166(nucleotide binding)|GO:0001525(angiogenesis)|GO:0001657(ureteric bud development)|GO:0001701(in utero embryonic development)|GO:0001837(epithelial to mesenchymal transition)|GO:0002053(positive regulation of mesenchymal cell proliferation)|GO:0003148(outflow tract septum morphogenesis)|GO:0003149(membranou…	ENSMUST00000136264	NP719152	MAPK signaling pathway // Endocytosis // PI3K-Akt signaling pathway // Regulation of actin cytoskeleton // Pathways in cancer // Prostate cancer	mmu04010 // mmu04144 // mmu04151 // mmu04810 // mmu05200 // mmu05215
8877	Mus musculus salt inducible kinase 1 (Sik1), mRNA [NM_010831]	-1.52639	149.349	51.8459	A_55_P2061278	NM_010831	Sik1	NM_010831	mm|17qB1	Mm.290941	17691	GO:0000122(negative regulation of transcription from RNA polymerase II promoter)|GO:0000166(nucleotide binding)|GO:0000287(magnesium ion binding)|GO:0002028(regulation of sodium ion transport)|GO:0004672(protein kinase activity)|GO:0004674(protein serine/threonine kinase activity)|GO:0005515(protein binding)|GO:0005524(ATP binding)|GO:0005634(nucleus)|GO:0005737(cytoplasm)|GO:0005829(cytosol)|GO:…	ENSMUST00000024839	TC1581009
62956	Mus musculus ArfGAP with SH3 domain, ankyrin repeat and PH domain 3 (Asap3), mRNA [NM_001008232]	-1.5264	1390.86	482.824	A_55_P2079860	NM_001008232	Asap3	NM_001008232	mm|4qD3	Mm.77788	230837	GO:0003674(molecular_function)|GO:0005543(phospholipid binding)|GO:0005575(cellular_component)|GO:0005737(cytoplasm)|GO:0008060(ARF GTPase activator activity)|GO:0008150(biological_process)|GO:0008270(zinc ion binding)|GO:0032312(regulation of ARF GTPase activity)|GO:0046872(metal ion binding)	ENSMUST00000047526	TC1581964	Endocytosis // Fc gamma R-mediated phagocytosis	mmu04144 // mmu04666
19061	Mus musculus histocompatibility 2, Q region locus 10 (H2-Q10), mRNA [NM_010391]	-1.52659	1080.72	375.112	A_55_P1995092	NM_010391	H2-Q10	NM_010391	mm|17qB1	Mm.88795	15007	GO:0002474(antigen processing and presentation of peptide antigen via MHC class I)|GO:0005102(receptor binding)|GO:0006955(immune response)|GO:0016020(membrane)|GO:0016021(integral to membrane)|GO:0016045(detection of bacterium)|GO:0019882(antigen processing and presentation)|GO:0042612(MHC class I protein complex)	ENSMUST00000068291	NP379951	Endocytosis // Phagosome // Cell adhesion molecules (CAMs) // Antigen processing and presentation // Natural killer cell mediated cytotoxicity // Type I diabetes mellitus // HTLV-I infection // Herpes simplex infection // Epstein-Barr virus infection // Viral carcinogenesis // Autoimmune thyroid disease // Allograft rejection // Graft-versus-host disease // Viral myocarditis	mmu04144 // mmu04145 // mmu04514 // mmu04612 // mmu04650 // mmu04940 // mmu05166 // mmu05168 // mmu05169 // mmu05203 // mmu05320 // mmu05330 // mmu05332 // mmu05416
11716	Mus musculus F-box and leucine-rich repeat protein 7 (Fbxl7), mRNA [NM_176959]	-1.52678	3424.76	1188.57	A_52_P423364	NM_176959	Fbxl7	NM_176959	mm|15qB1	Mm.253378	448987	GO:0000086(G2/M transition of mitotic cell cycle)|GO:0005515(protein binding)|GO:0005737(cytoplasm)|GO:0005813(centrosome)|GO:0005856(cytoskeleton)|GO:0007049(cell cycle)|GO:0007067(mitosis)|GO:0008283(cell proliferation)|GO:0016567(protein ubiquitination)|GO:0019005(SCF ubiquitin ligase complex)|GO:0031146(SCF-dependent proteasomal ubiquitin-dependent protein catabolic process)|GO:0051301(cell d…		TC1671116
10223	Mus musculus cytochrome c oxidase subunit VIb polypeptide 2 (Cox6b2), transcript variant 1, mRNA [NM_183405]	-1.52709	1213.7	421.125	A_51_P300506	NM_183405	Cox6b2	NM_183405	mm|7qA1	Mm.29625	333182	GO:0003674(molecular_function)|GO:0004129(cytochrome-c oxidase activity)|GO:0005739(mitochondrion)|GO:0008150(biological_process)|GO:0030061(mitochondrial crista)|GO:0055114(oxidation-reduction process)	ENSMUST00000063324	TC1583068	Oxidative phosphorylation // Metabolic pathways // Cardiac muscle contraction // Alzheimer's disease // Parkinson's disease // Huntington's disease	mmu00190 // mmu01100 // mmu04260 // mmu05010 // mmu05012 // mmu05016
16741	Mus musculus GLI pathogenesis-related 1 (glioma) (Glipr1), mRNA [NM_028608]	-1.52872	177.202	61.4155	A_51_P371051	NM_028608	Glipr1	NM_028608	mm|10qD2	Mm.173790	73690	GO:0005576(extracellular region)|GO:0016020(membrane)|GO:0016021(integral to membrane)	ENSMUST00000162508	TC1580283
137	Mus musculus adult male aorta and vein cDNA, RIKEN full-length enriched library, clone:A530041D01 product:unclassifiable, full insert sequence. [AK040896]	-1.52986	693.056	240.013	A_52_P222230	AK040896		AK040896	mm|13qB3	Mm.426445				TC1592212
5364	Mus musculus aldehyde dehydrogenase family 1, subfamily A2 (Aldh1a2), mRNA [NM_009022]	-1.53104	131.782	45.6002	A_52_P58145	NM_009022	Aldh1a2	NM_009022	mm|9qD	Mm.42016	19378	GO:0001523(retinoid metabolic process)|GO:0001568(blood vessel development)|GO:0001758(retinal dehydrogenase activity)|GO:0001936(regulation of endothelial cell proliferation)|GO:0001947(heart looping)|GO:0002138(retinoic acid biosynthetic process)|GO:0003007(heart morphogenesis)|GO:0004028(3-chloroallyl aldehyde dehydrogenase activity)|GO:0005634(nucleus)|GO:0005737(cytoplasm)|GO:0005829(cytosol…	ENSMUST00000034723	TC1583532	Retinol metabolism // Metabolic pathways	mmu00830 // mmu01100
18053	Mus musculus protein tyrosine phosphatase, receptor type, D (Ptprd), transcript variant b, mRNA [NM_011211]	-1.53175	138.198	47.7969	A_55_P1987694	NM_011211	Ptprd	NM_011211	mm|4qC3	Mm.184021	19266	GO:0004721(phosphoprotein phosphatase activity)|GO:0004725(protein tyrosine phosphatase activity)|GO:0005102(receptor binding)|GO:0005515(protein binding)|GO:0006470(protein dephosphorylation)|GO:0007157(heterophilic cell-cell adhesion)|GO:0016020(membrane)|GO:0016021(integral to membrane)|GO:0016311(dephosphorylation)|GO:0016787(hydrolase activity)|GO:0016791(phosphatase activity)|GO:0030182(neu…	ENSMUST00000084467	NP051215
24323	lincRNA:chrX:90997595-91009570 reverse strand	-1.53298	53165.6	18372.1	A_30_P01022594	chrX:90997595-91009570_R			mm|XqC3
38934	Mus musculus family with sequence similarity 131, member A (Fam131a), mRNA [NM_133778]	-1.53322	2925.39	1010.74	A_55_P2031481	NM_133778	Fam131a	NM_133778	mm|16qB1	Mm.196512	78408	GO:0003674(molecular_function)|GO:0005575(cellular_component)|GO:0005576(extracellular region)|GO:0008150(biological_process)	ENSMUST00000056518	TC1575115
56529	Mus musculus beta-2 microglobulin (B2m), mRNA [NM_009735]	-1.53342	117412	40560.8	A_51_P129012	NM_009735	B2m	NM_009735	mm|2qE5	Mm.163	12010	GO:0001916(positive regulation of T cell mediated cytotoxicity)|GO:0002237(response to molecule of bacterial origin)|GO:0002474(antigen processing and presentation of peptide antigen via MHC class I)|GO:0002481(antigen processing and presentation of exogenous protein antigen via MHC class Ib, TAP-dependent)|GO:0005515(protein binding)|GO:0005576(extracellular region)|GO:0005615(extracellular spac…	ENSMUST00000102476	TC1603009	Antigen processing and presentation	mmu04612
38314	Mus musculus UDP-Gal:betaGlcNAc beta 1,4- galactosyltransferase, polypeptide 2 (B4galt2), transcript variant 2, mRNA [NM_017377]	-1.5337	3620.1	1250.35	A_52_P399990	NM_017377	B4galt2	NM_017377	mm|4qD2.1	Mm.123843	53418	GO:0003831(beta-N-acetylglucosaminylglycopeptide beta-1,4-galactosyltransferase activity)|GO:0003945(N-acetyllactosamine synthase activity)|GO:0004461(lactose synthase activity)|GO:0005794(Golgi apparatus)|GO:0005975(carbohydrate metabolic process)|GO:0016020(membrane)|GO:0016021(integral to membrane)|GO:0016740(transferase activity)|GO:0016757(transferase activity, transferring glycosyl groups)|…	ENSMUST00000106421	TC1579894	Galactose metabolism // N-Glycan biosynthesis // Other types of O-glycan biosynthesis // Glycosaminoglycan biosynthesis - keratan sulfate // Glycosphingolipid biosynthesis - lacto and neolacto series // Metabolic pathways	mmu00052 // mmu00510 // mmu00514 // mmu00533 // mmu00601 // mmu01100
35037	Mus musculus transforming growth factor, beta 1 (Tgfb1), mRNA [NM_011577]	-1.53409	1545.58	533.683	A_51_P390715	NM_011577	Tgfb1	NM_011577	mm|7qA3	Mm.248380	21803	GO:0000060(protein import into nucleus, translocation)|GO:0000122(negative regulation of transcription from RNA polymerase II promoter)|GO:0000165(MAPK cascade)|GO:0001501(skeletal system development)|GO:0001763(morphogenesis of a branching structure)|GO:0001775(cell activation)|GO:0001837(epithelial to mesenchymal transition)|GO:0001933(negative regulation of protein phosphorylation)|GO:0001934(…	ENSMUST00000002678	TC1581949	MAPK signaling pathway // Cytokine-cytokine receptor interaction // Cell cycle // Endocytosis // TGF-beta signaling pathway // Osteoclast differentiation // Hippo signaling pathway // Intestinal immune network for IgA production // Leishmaniasis // Chagas disease (American trypanosomiasis) // Malaria // Toxoplasmosis // Amoebiasis // Tuberculosis // Hepatitis B // HTLV-I infection // Pathways in …	mmu04010 // mmu04060 // mmu04110 // mmu04144 // mmu04350 // mmu04380 // mmu04390 // mmu04672 // mmu05140 // mmu05142 // mmu05144 // mmu05145 // mmu05146 // mmu05152 // mmu05161 // mmu05166 // mmu05200 // mmu05205 // mmu05210 // mmu05211 // mmu05212 // mmu05220 // mmu05321 // mmu05323 // mmu05410 // mmu05414
41903	Mus musculus cytochrome P450, family 2, subfamily j, polypeptide 9 (Cyp2j9), mRNA [NM_028979]	-1.53434	250.813	86.5901	A_51_P330044	NM_028979	Cyp2j9	NM_028979	mm|4qC5	Mm.458387	74519	GO:0003674(molecular_function)|GO:0004497(monooxygenase activity)|GO:0005575(cellular_component)|GO:0008150(biological_process)|GO:0016491(oxidoreductase activity)|GO:0046872(metal ion binding)|GO:0055114(oxidation-reduction process)	ENSMUST00000055693	TC1584746	Arachidonic acid metabolism // Linoleic acid metabolism // Metabolic pathways // Serotonergic synapse // Ovarian steroidogenesis	mmu00590 // mmu00591 // mmu01100 // mmu04726 // mmu04913
32895	lincRNA:chr18:61781410-61788685 reverse strand	-1.53481	103.677	35.7818	A_30_P01032184	chr18:61781410-61788685_R			mm|18qE1
42274	Mus musculus sema domain, immunoglobulin domain (Ig), transmembrane domain (TM) and short cytoplasmic domain, (semaphorin) 4G (Sema4g), mRNA [NM_011976]	-1.53759	117.893	40.6093	A_51_P331003	NM_011976	Sema4g	NM_011976	mm|19qC3	Mm.34404	26456	GO:0004872(receptor activity)|GO:0005886(plasma membrane)|GO:0007275(multicellular organismal development)|GO:0007399(nervous system development)|GO:0016020(membrane)|GO:0016021(integral to membrane)|GO:0030154(cell differentiation)	ENSMUST00000179305	TC1601644	Axon guidance	mmu04360
12187	Mus musculus fibroblast growth factor receptor 2 (Fgfr2), transcript variant 1, mRNA [NM_010207]	-1.53837	2526.37	869.764	A_51_P432403	NM_010207	Fgfr2	NM_010207	mm|7qF3	Mm.16340	14183	GO:0000122(negative regulation of transcription from RNA polymerase II promoter)|GO:0000166(nucleotide binding)|GO:0001525(angiogenesis)|GO:0001657(ureteric bud development)|GO:0001701(in utero embryonic development)|GO:0001837(epithelial to mesenchymal transition)|GO:0002053(positive regulation of mesenchymal cell proliferation)|GO:0003148(outflow tract septum morphogenesis)|GO:0003149(membranou…	ENSMUST00000136264	NP719152	MAPK signaling pathway // Endocytosis // PI3K-Akt signaling pathway // Regulation of actin cytoskeleton // Pathways in cancer // Prostate cancer	mmu04010 // mmu04144 // mmu04151 // mmu04810 // mmu05200 // mmu05215
3844	Mus musculus KN motif and ankyrin repeat domains 3 (Kank3), mRNA [NM_030697]	-1.5388	334.844	115.243	A_55_P2173188	NM_030697	Kank3	NM_030697	mm|17qB1	Mm.196330	80880	GO:0003674(molecular_function)|GO:0005737(cytoplasm)|GO:0051497(negative regulation of stress fiber assembly)	ENSMUST00000048560	TC1761612
13513	Mus musculus transforming growth factor, beta receptor II (Tgfbr2), transcript variant 1, mRNA [NM_009371]	-1.53894	1513.27	520.772	A_55_P2107288	NM_009371	Tgfbr2	NM_009371	mm|9qF3	Mm.172346	21813	GO:0000166(nucleotide binding)|GO:0001569(patterning of blood vessels)|GO:0001570(vasculogenesis)|GO:0001701(in utero embryonic development)|GO:0002053(positive regulation of mesenchymal cell proliferation)|GO:0002088(lens development in camera-type eye)|GO:0002651(positive regulation of tolerance induction to self antigen)|GO:0002663(positive regulation of B cell tolerance induction)|GO:0002666(…	ENSMUST00000061101	TC1579112	MAPK signaling pathway // Cytokine-cytokine receptor interaction // Endocytosis // TGF-beta signaling pathway // Osteoclast differentiation // Hippo signaling pathway // Adherens junction // Chagas disease (American trypanosomiasis) // HTLV-I infection // Pathways in cancer // Transcriptional misregulation in cancer // Colorectal cancer // Pancreatic cancer // Chronic myeloid leukemia	mmu04010 // mmu04060 // mmu04144 // mmu04350 // mmu04380 // mmu04390 // mmu04520 // mmu05142 // mmu05166 // mmu05200 // mmu05202 // mmu05210 // mmu05212 // mmu05220
2539	CD68 antigen [Source:MGI Symbol;Acc:MGI:88342] [ENSMUST00000018918]	-1.53936	2982.15	1025.97	A_55_P1961943	ENSMUST00000018918	Cd68	AK170443	mm|11qB3	Mm.15819	12514	GO:0005764(lysosome)|GO:0005768(endosome)|GO:0005886(plasma membrane)|GO:0016020(membrane)|GO:0016021(integral to membrane)|GO:0071310(cellular response to organic substance)	ENSMUST00000018918	TC1576477	Lysosome	mmu04142
62942	Mus musculus MEF2 activating motif and SAP domain containing transcriptional regulator (Mamstr), mRNA [NM_172418]	-1.53956	216.702	74.5433	A_51_P122141	NM_172418	Mamstr	NM_172418	mm|7qB4	Mm.107442	74490	GO:0001076(RNA polymerase II transcription factor binding transcription factor activity)|GO:0003676(nucleic acid binding)|GO:0005515(protein binding)|GO:0005634(nucleus)|GO:0006351(transcription, DNA-dependent)|GO:0006355(regulation of transcription, DNA-dependent)|GO:0010831(positive regulation of myotube differentiation)|GO:0045944(positive regulation of transcription from RNA polymerase II pro…	ENSMUST00000153706	TC1584119
9130	Mus musculus choline acetyltransferase (Chat), mRNA [NM_009891]	-1.53981	102.172	35.1401	A_55_P1959430	NM_009891	Chat	NM_009891	mm|14qB	Mm.442817	12647	GO:0004102(choline O-acetyltransferase activity)|GO:0005739(mitochondrion)|GO:0007268(synaptic transmission)|GO:0007274(neuromuscular synaptic transmission)|GO:0007517(muscle organ development)|GO:0007529(establishment of synaptic specificity at neuromuscular junction)|GO:0007613(memory)|GO:0007622(rhythmic behavior)|GO:0007628(adult walking behavior)|GO:0008152(metabolic process)|GO:0008292(acet…	ENSMUST00000070125	TC1588570	Glycerophospholipid metabolism // Cholinergic synapse	mmu00564 // mmu04725
38158	Mus musculus transforming growth factor, beta 1 (Tgfb1), mRNA [NM_011577]	-1.54044	1605.53	551.95	A_51_P390715	NM_011577	Tgfb1	NM_011577	mm|7qA3	Mm.248380	21803	GO:0000060(protein import into nucleus, translocation)|GO:0000122(negative regulation of transcription from RNA polymerase II promoter)|GO:0000165(MAPK cascade)|GO:0001501(skeletal system development)|GO:0001763(morphogenesis of a branching structure)|GO:0001775(cell activation)|GO:0001837(epithelial to mesenchymal transition)|GO:0001933(negative regulation of protein phosphorylation)|GO:0001934(…	ENSMUST00000002678	TC1581949	MAPK signaling pathway // Cytokine-cytokine receptor interaction // Cell cycle // Endocytosis // TGF-beta signaling pathway // Osteoclast differentiation // Hippo signaling pathway // Intestinal immune network for IgA production // Leishmaniasis // Chagas disease (American trypanosomiasis) // Malaria // Toxoplasmosis // Amoebiasis // Tuberculosis // Hepatitis B // HTLV-I infection // Pathways in …	mmu04010 // mmu04060 // mmu04110 // mmu04144 // mmu04350 // mmu04380 // mmu04390 // mmu04672 // mmu05140 // mmu05142 // mmu05144 // mmu05145 // mmu05146 // mmu05152 // mmu05161 // mmu05166 // mmu05200 // mmu05205 // mmu05210 // mmu05211 // mmu05212 // mmu05220 // mmu05321 // mmu05323 // mmu05410 // mmu05414
54205	UI-M-HE0-cme-p-07-0-UI.r1 NIH_BMAP_HE0 Mus musculus cDNA clone IMAGE:30630030 5', mRNA sequence [CF747970]	-1.54071	171.78	59.0436	A_55_P2419854	CF747970		CF747970	mm|13qB3	Mm.439596				TC1625294
10869	Mus musculus myosin, heavy polypeptide 10, non-muscle (Myh10), mRNA [NM_175260]	-1.54078	5892.6	2025.28	A_55_P2088525	NM_175260	Myh10	NM_175260	mm|11qB3	Mm.218233	77579	GO:0000146(microfilament motor activity)|GO:0000166(nucleotide binding)|GO:0000281(cytokinesis after mitosis)|GO:0001701(in utero embryonic development)|GO:0001725(stress fiber)|GO:0001764(neuron migration)|GO:0001778(plasma membrane repair)|GO:0003774(motor activity)|GO:0003779(actin binding)|GO:0005515(protein binding)|GO:0005516(calmodulin binding)|GO:0005524(ATP binding)|GO:0005737(cytoplasm)…	ENSMUST00000102611	TC1573152	Tight junction // Regulation of actin cytoskeleton // Viral myocarditis	mmu04530 // mmu04810 // mmu05416
22791	Mus musculus fibroblast growth factor receptor 2 (Fgfr2), transcript variant 1, mRNA [NM_010207]	-1.54102	2438.07	837.823	A_51_P432403	NM_010207	Fgfr2	NM_010207	mm|7qF3	Mm.16340	14183	GO:0000122(negative regulation of transcription from RNA polymerase II promoter)|GO:0000166(nucleotide binding)|GO:0001525(angiogenesis)|GO:0001657(ureteric bud development)|GO:0001701(in utero embryonic development)|GO:0001837(epithelial to mesenchymal transition)|GO:0002053(positive regulation of mesenchymal cell proliferation)|GO:0003148(outflow tract septum morphogenesis)|GO:0003149(membranou…	ENSMUST00000136264	NP719152	MAPK signaling pathway // Endocytosis // PI3K-Akt signaling pathway // Regulation of actin cytoskeleton // Pathways in cancer // Prostate cancer	mmu04010 // mmu04144 // mmu04151 // mmu04810 // mmu05200 // mmu05215
20785	Mus musculus LIM domain containing preferred translocation partner in lipoma (Lpp), transcript variant 1, mRNA [NM_178665]	-1.5413	1692.37	581.455	A_52_P159256	NM_178665	Lpp	NM_178665	mm|16qB1	Mm.209385	210126	GO:0005515(protein binding)|GO:0005634(nucleus)|GO:0005737(cytoplasm)|GO:0005925(focal adhesion)|GO:0007155(cell adhesion)|GO:0008270(zinc ion binding)|GO:0030054(cell junction)|GO:0046872(metal ion binding)	ENSMUST00000038053	TC1586810
45750	Mus musculus glutamate receptor, ionotropic, kainate 5 (gamma 2) (Grik5), mRNA [NM_008168]	-1.54147	1111.37	381.797	A_51_P428754	NM_008168	Grik5	NM_008168	mm|7qA3	Mm.2879	14809	GO:0004872(receptor activity)|GO:0004970(ionotropic glutamate receptor activity)|GO:0005216(ion channel activity)|GO:0005234(extracellular-glutamate-gated ion channel activity)|GO:0005515(protein binding)|GO:0005886(plasma membrane)|GO:0006621(protein retention in ER lumen)|GO:0006810(transport)|GO:0006811(ion transport)|GO:0007165(signal transduction)|GO:0007268(synaptic transmission)|GO:0008066…	ENSMUST00000003468	TC1579622	Neuroactive ligand-receptor interaction // Glutamatergic synapse	mmu04080 // mmu04724
23506	Mus musculus 16 days neonate cerebellum cDNA, RIKEN full-length enriched library, clone:9630010G10 product:unclassifiable, full insert sequence. [AK035845]	-1.5416	3287.85	1129.39	A_55_P2296118	AK035845	9630010G10Rik	AK035845	mm|17qD	Mm.403193	399612			TC1601199
61376	ribosomal protein S6 kinase polypeptide 1 [Source:MGI Symbol;Acc:MGI:2443419] [ENSMUST00000159823]	-1.54183	165.275	56.7638	A_55_P2083664	ENSMUST00000159823	Rps6kc1	AK049003	mm|1qH6	Mm.482563	320119	GO:0000166(nucleotide binding)|GO:0003674(molecular_function)|GO:0004672(protein kinase activity)|GO:0004674(protein serine/threonine kinase activity)|GO:0005524(ATP binding)|GO:0005737(cytoplasm)|GO:0005769(early endosome)|GO:0006468(protein phosphorylation)|GO:0007154(cell communication)|GO:0008150(biological_process)|GO:0016020(membrane)|GO:0016301(kinase activity)|GO:0016310(phosphorylation)|…	ENSMUST00000159823	TC1618917
5158	Mus musculus TBC1 domain family, member 2 (Tbc1d2), mRNA [NM_198664]	-1.54207	4982.21	1710.85	A_55_P2183597	NM_198664	Tbc1d2	NM_198664	mm|4qB1	Mm.331595	381605	GO:0005096(GTPase activator activity)|GO:0005097(Rab GTPase activator activity)|GO:0005543(phospholipid binding)|GO:0005622(intracellular)|GO:0005634(nucleus)|GO:0005737(cytoplasm)|GO:0030054(cell junction)|GO:0031410(cytoplasmic vesicle)|GO:0032313(regulation of Rab GTPase activity)|GO:0032851(positive regulation of Rab GTPase activity)|GO:0045296(cadherin binding)	ENSMUST00000084621	TC1609851
7451	Mus musculus CAP-GLY domain containing linker protein family, member 4 (Clip4), transcript variant 4, mRNA [NM_001271484]	-1.54303	306.035	105.02	A_55_P2142033	NM_001271484	Clip4	NM_001271484	mm|17qE1.3	Mm.196382	78785	GO:0003674(molecular_function)|GO:0005575(cellular_component)|GO:0008150(biological_process)		TC1585285
[truncated: 1,571 more rows]
